# Supplementary material for: (E)-N′-(4-Chloro­benzyl­idene)-2-meth­oxy­benzohydrazide
Source: Acta Crystallogr Sect E Struct Rep Online. 2013 Jan 23;69(Pt 2):o276. doi: 10.1107/S160053681300175X (PMC3569803; doi:10.1107/S160053681300175X)
Supplement: Supplementary file 2 [file e-69-0o276-Isup2.hkl]

# 
# h,k,l, Fc-squared, Fo-squared, sigma(Fo-squared) and status flag 
# 
data_I
_shelx_title ' A in Pbca' 
_shelx_refln_list_code          4 
_shelx_F_calc_maximum      277.81 
_exptl_crystal_F_000      1200.00 
_reflns_d_resolution_high  0.8256 
 
loop_ 
 _symmetry_equiv_pos_as_xyz 
 'x, y, z' 
 '-x+1/2, -y, z+1/2' 
 '-x, y+1/2, -z+1/2' 
 'x+1/2, -y+1/2, -z' 
 '-x, -y, -z' 
 'x-1/2, y, -z-1/2' 
 'x, -y-1/2, z-1/2' 
 '-x-1/2, y-1/2, z' 
 
_cell_length_a    12.5830 
_cell_length_b     9.8335 
_cell_length_c    23.6377 
_cell_angle_alpha  90.000 
_cell_angle_beta   90.000 
_cell_angle_gamma  90.000 
 
_shelx_F_squared_multiplier     1.000 
 
loop_ 
 _refln_index_h 
 _refln_index_k 
 _refln_index_l 
 _refln_F_squared_calc 
 _refln_F_squared_meas 
 _refln_F_squared_sigma 
 _refln_observed_status 
   2   0   0      783.36      918.01     14.18 o 
   4   0   0    39522.42    37847.27    358.48 o 
   6   0   0       24.72       45.11      3.78 o 
   8   0   0     1202.38     1394.74     33.30 o 
  10   0   0      256.91      270.81     10.03 o 
  12   0   0      281.90      366.32     20.84 o 
  14   0   0       15.13        2.83     10.60 o 
   2   1   0     9205.45     9324.20     60.25 o 
   4   1   0      772.18      792.37     14.16 o 
   6   1   0     1729.22     1933.44     18.41 o 
   8   1   0       49.09       47.08      3.54 o 
  10   1   0      232.30      240.29      8.41 o 
  12   1   0       90.82       97.56     10.36 o 
  14   1   0       36.77       58.89     13.07 o 
   0   2   0     6970.00     7171.05    105.28 o 
   2   2   0     2799.66     3223.01     24.21 o 
   4   2   0       10.38        8.32      1.63 o 
   6   2   0     5195.19     5366.98     46.72 o 
   8   2   0        0.82       -2.66      1.78 o 
  10   2   0       61.86       63.28      9.09 o 
  12   2   0       36.15       52.94      8.51 o 
  14   2   0       11.87        5.16      5.88 o 
   2   3   0       11.59       20.33      1.90 o 
   4   3   0        6.32        8.49      2.80 o 
   6   3   0       68.82       51.40      5.97 o 
   8   3   0       56.92       63.33      7.37 o 
  10   3   0        0.44       -0.49      6.28 o 
  12   3   0      104.26      106.61      9.01 o 
  14   3   0        0.22       10.80      4.95 o 
   0   4   0     1415.29     1547.40     37.45 o 
   2   4   0       61.73       67.81      3.69 o 
   4   4   0      144.61      163.79     11.02 o 
   6   4   0       16.50        9.28      3.79 o 
   8   4   0      261.45      301.66     16.23 o 
  10   4   0       98.98      101.54     10.43 o 
  12   4   0       18.14       19.55      6.70 o 
  14   4   0       59.52       67.83      9.44 o 
   2   5   0       83.16       86.18      5.17 o 
   4   5   0     1283.02     1279.39     18.03 o 
   6   5   0       43.25       28.77      6.73 o 
   8   5   0       84.93      111.84      9.99 o 
  10   5   0      546.13      446.48     18.47 o 
  12   5   0       11.00        9.01      5.42 o 
   0   6   0     1653.85     1774.92     48.05 o 
   2   6   0     2806.41     2758.73     45.03 o 
   4   6   0       87.23       69.23      4.56 o 
   6   6   0       73.52       54.86      7.25 o 
   8   6   0      226.98      275.47     13.99 o 
  10   6   0       15.92       36.83      7.69 o 
  12   6   0       19.46       25.02      6.17 o 
   2   7   0       38.64       35.73      4.75 o 
   4   7   0      114.00      105.94     10.53 o 
   6   7   0       14.18       16.11      5.43 o 
   8   7   0       14.84        2.92      4.83 o 
  10   7   0      105.26      115.76     11.95 o 
  12   7   0       12.78       13.31     11.85 o 
   0   8   0     1629.68     1571.43     50.17 o 
   2   8   0       17.94       14.80      4.20 o 
   4   8   0     1315.86     1340.46     33.27 o 
   6   8   0      417.41      425.27     16.43 o 
   8   8   0        7.21       22.91      6.50 o 
  10   8   0        0.61       10.32      5.54 o 
   2   9   0       53.94       50.87     13.42 o 
   4   9   0      834.18      756.04     42.39 o 
   6   9   0      202.41      211.27     27.56 o 
   8   9   0        2.74       11.31      8.83 o 
   0  10   0        6.46        6.36      7.77 o 
   2  10   0      166.72      136.37     21.20 o 
   4  10   0       51.54       85.50     18.37 o 
   6  10   0        1.42       -8.48      5.65 o 
   8  10   0       10.90        4.95      7.77 o 
   2  11   0       60.56       54.41     15.54 o 
   4  11   0        4.81        0.71      7.07 o 
   1   1   1      358.26      348.67      2.85 o 
   2   1   1      477.51      501.45      4.16 o 
   3   1   1     5576.41     5477.63     28.15 o 
   4   1   1       27.14       14.18      1.21 o 
   5   1   1     2184.34     2093.57     13.21 o 
   6   1   1      420.33      462.55      5.51 o 
   7   1   1     2730.09     2817.52     17.95 o 
   8   1   1      128.42      126.58      3.73 o 
   9   1   1       19.53       23.48      1.78 o 
  10   1   1       75.50       67.48      4.11 o 
  11   1   1       68.28       96.50      5.22 o 
  12   1   1        4.63        0.92      3.06 o 
  13   1   1        0.02        2.51      3.28 o 
  14   1   1       24.82       22.74      6.77 o 
  15   1   1       10.36       25.48      6.02 o 
   0   2   1    17971.97    17643.73    172.12 o 
   1   2   1     2039.66     1994.78     13.43 o 
   2   2   1     7880.29     7795.56     41.73 o 
   3   2   1     3092.20     3512.68     21.26 o 
   4   2   1      964.88      957.01      9.93 o 
   5   2   1     7206.47     7629.32     42.78 o 
   6   2   1      536.71      503.79      7.45 o 
   7   2   1       69.46       71.76      3.33 o 
   8   2   1       12.98       19.14      2.36 o 
   9   2   1      100.02      101.44      5.31 o 
  10   2   1       31.25       38.44      3.60 o 
  11   2   1       24.10       28.91      4.47 o 
  12   2   1       49.07       62.44      6.45 o 
  13   2   1       15.65       17.36      4.27 o 
  14   2   1        9.32       12.10      4.11 o 
  15   2   1        6.56       14.12      8.46 o 
   1   3   1      393.45      391.55      6.30 o 
   2   3   1      273.15      276.05      4.18 o 
   3   3   1      704.73      689.48      7.86 o 
   4   3   1      214.30      201.95      5.93 o 
   5   3   1       23.15       52.70      4.14 o 
   6   3   1      100.21      129.46      4.61 o 
   7   3   1       32.98       38.90      3.06 o 
   8   3   1       24.52       19.10      2.56 o 
   9   3   1       72.09       77.87      5.97 o 
  10   3   1       81.77       69.79      6.48 o 
  11   3   1        5.12        0.17      2.65 o 
  12   3   1        4.75        2.72      3.06 o 
  13   3   1       26.97       37.86      5.49 o 
  14   3   1        0.00        9.99      3.29 o 
   0   4   1     5637.10     5673.84     66.44 o 
   1   4   1     1667.13     1699.46     23.04 o 
   2   4   1     1017.09      908.08      9.09 o 
   3   4   1       31.65       28.63      1.74 o 
   4   4   1     1390.39     1316.64     13.00 o 
   5   4   1       20.37       25.05      3.20 o 
   6   4   1      404.83      394.51      9.31 o 
   7   4   1       60.68       62.47      5.03 o 
   8   4   1       97.67      106.84      6.58 o 
   9   4   1      330.47      318.60     10.13 o 
  10   4   1      211.55      224.70     10.53 o 
  11   4   1        4.54       -2.76      4.37 o 
  12   4   1        1.74       -1.42      2.80 o 
  13   4   1      140.71      145.12      9.54 o 
  14   4   1       40.46       51.09      5.67 o 
   1   5   1        0.59        2.18      1.94 o 
   2   5   1       42.43       51.17      3.05 o 
   3   5   1      480.80      476.02      6.84 o 
   4   5   1      102.38      102.91      3.22 o 
   5   5   1      113.20      104.24      5.48 o 
   6   5   1        2.69       -0.45      2.27 o 
   7   5   1       57.74       48.30      4.80 o 
   8   5   1      326.28      281.60      9.40 o 
   9   5   1       71.56       49.08      5.93 o 
  10   5   1        0.04       -1.76      4.48 o 
  11   5   1        5.47        3.72      3.50 o 
  12   5   1        1.47       -2.23      3.28 o 
  13   5   1        9.89        6.26      3.28 o 
   0   6   1     1796.66     1911.35     35.22 o 
   1   6   1        1.72        3.81      2.19 o 
   2   6   1       27.86       39.13      3.46 o 
   3   6   1      115.98      113.83      4.83 o 
   4   6   1      376.70      335.98      6.12 o 
   5   6   1      412.37      419.16      9.91 o 
   6   6   1      664.83      683.28     14.43 o 
   7   6   1      213.53      183.21      8.90 o 
   8   6   1        1.72       -0.97      2.98 o 
   9   6   1      179.83      163.47      8.87 o 
  10   6   1        9.10        3.98      4.11 o 
  11   6   1        4.12        1.16      3.52 o 
  12   6   1        2.70       -1.85      4.37 o 
  13   6   1        3.42       -0.28      5.29 o 
   1   7   1       20.21       13.73      3.26 o 
   2   7   1       64.04       67.00      4.23 o 
   3   7   1      306.62      314.44      7.59 o 
   4   7   1       14.06       10.82      3.35 o 
   5   7   1      193.43      199.91      7.74 o 
   6   7   1      182.12      173.63      8.74 o 
   7   7   1      220.54      243.95      9.35 o 
   8   7   1        9.52       11.10      4.06 o 
   9   7   1       78.97       88.79      7.28 o 
  10   7   1       17.89       21.24      4.74 o 
  11   7   1       25.71       25.28      4.58 o 
  12   7   1        3.33        2.39      4.17 o 
   0   8   1      264.25      240.90     13.73 o 
   1   8   1      156.49      178.99      8.55 o 
   2   8   1       28.28       23.36      3.22 o 
   3   8   1     1283.85     1348.08     23.08 o 
   4   8   1      259.91      286.83     13.87 o 
   5   8   1        7.29        3.57      4.24 o 
   6   8   1      255.40      241.91      9.31 o 
   7   8   1       60.41       73.60      7.10 o 
   8   8   1       28.94       33.60      5.40 o 
   9   8   1       48.38       42.48      6.42 o 
  10   8   1        0.81        3.46      3.82 o 
  11   8   1        1.26        1.71      3.67 o 
   1   9   1      209.49      203.31      9.45 o 
   2   9   1        1.29        4.76      4.26 o 
   3   9   1        4.25        5.73      4.67 o 
   4   9   1       18.06       19.32      6.38 o 
   5   9   1        1.12       -2.12      5.00 o 
   6   9   1        3.40       -4.24      4.92 o 
   7   9   1        6.84       12.17      5.67 o 
   8   9   1       21.75        9.62      4.41 o 
   9   9   1        1.51       -2.50      4.69 o 
   0  10   1        3.04        1.41      5.50 o 
   1  10   1        4.94       -7.94     10.95 o 
   2  10   1       35.31       34.68      9.66 o 
   3  10   1       12.15       17.69      7.64 o 
   4  10   1        1.31       -4.35      4.73 o 
   5  10   1        0.01       -7.09      4.73 o 
   6  10   1       32.34       42.39     10.49 o 
   7  10   1        0.12       -1.41      4.70 o 
   8  10   1        2.77       17.69      6.73 o 
   1  11   1        0.93        7.77      6.00 o 
   2  11   1        1.02       -4.06      4.92 o 
   3  11   1        0.78        1.19      4.73 o 
   4  11   1        4.65        2.40      6.01 o 
   5  11   1        0.12       -5.58      3.72 o 
   1   0   2     6564.74     6526.62     42.01 o 
   2   0   2     3074.14     3110.39     22.35 o 
   3   0   2    45299.84    43803.24    266.55 o 
   4   0   2     2197.92     2131.88     18.85 o 
   5   0   2        1.06        5.84      1.64 o 
   6   0   2      312.68      295.02     10.14 o 
   7   0   2     2164.92     2201.82     22.49 o 
   8   0   2       34.96       32.06      3.47 o 
   9   0   2      109.84      100.43      4.42 o 
  10   0   2        5.34        6.26      3.88 o 
  11   0   2       19.45       16.45      4.40 o 
  12   0   2        8.68       12.20      6.04 o 
  13   0   2       13.54        7.66      7.95 o 
  14   0   2        6.17       25.36      9.23 o 
  15   0   2        7.69       18.51      7.44 o 
   1   1   2      442.03      343.73      3.52 o 
   2   1   2    26571.41    26303.76    176.07 o 
   3   1   2      873.76      838.98      6.99 o 
   4   1   2     2252.09     2247.32     14.68 o 
   5   1   2      182.88      167.92      3.57 o 
   6   1   2     1663.99     1717.08     11.68 o 
   7   1   2      707.91      727.19      7.18 o 
   8   1   2      589.12      601.23      6.76 o 
   9   1   2       22.07       20.79      2.63 o 
  10   1   2      337.60      314.30      7.21 o 
  11   1   2        3.68        4.15      2.31 o 
  12   1   2       20.35       28.13      5.59 o 
  13   1   2        6.82        7.02      4.17 o 
  14   1   2        2.38        9.89      5.47 o 
  15   1   2        2.73       21.87      7.74 o 
   0   2   2     3283.53     3345.67     39.80 o 
   1   2   2    15306.16    15643.49     82.25 o 
   2   2   2     5887.00     6364.13     32.22 o 
   3   2   2      765.47      849.67      7.61 o 
   4   2   2       87.76       78.28      3.01 o 
   5   2   2     3456.93     3640.78     23.86 o 
   6   2   2        2.28        3.68      1.30 o 
   7   2   2       96.61      105.60      3.89 o 
   8   2   2      111.34      125.50      4.64 o 
   9   2   2       29.78       18.90      2.51 o 
  10   2   2        2.73        1.03      2.33 o 
  11   2   2       41.88       36.53      4.54 o 
  12   2   2        6.43        4.33      4.71 o 
  13   2   2       11.99        9.10      3.75 o 
  14   2   2      177.61      207.41     10.98 o 
   1   3   2    11234.45    11162.91     65.33 o 
   2   3   2      673.51      740.13      7.24 o 
   3   3   2        3.46       -0.39      1.17 o 
   4   3   2     1439.39     1465.33     11.96 o 
   5   3   2     3387.57     3538.05     26.08 o 
   6   3   2       38.52       59.89      3.07 o 
   7   3   2      123.20      109.05      4.38 o 
   8   3   2        9.24        9.15      2.09 o 
   9   3   2      333.58      382.17     10.75 o 
  10   3   2        3.99       -0.51      2.53 o 
  11   3   2       78.41       94.77      6.60 o 
  12   3   2       75.31       71.17      7.79 o 
  13   3   2       91.65      113.36      8.55 o 
  14   3   2       11.24       15.93      3.99 o 
   0   4   2      155.35      132.24     12.37 o 
   1   4   2      544.36      517.22     11.63 o 
   2   4   2      128.58      147.31      3.67 o 
   3   4   2       99.14      112.48      3.54 o 
   4   4   2        1.76        0.12      1.06 o 
   5   4   2       38.91       43.62      2.63 o 
   6   4   2      129.47      134.11      6.14 o 
   7   4   2       27.01       18.95      3.57 o 
   8   4   2      302.41      328.30      9.80 o 
   9   4   2        0.14        1.69      2.91 o 
  10   4   2        8.35        0.88      3.09 o 
  11   4   2       36.57       21.12      4.57 o 
  12   4   2       14.87       21.89      3.93 o 
  13   4   2       40.37       45.42      6.77 o 
  14   4   2        0.99        5.61      3.43 o 
   1   5   2     2767.17     2671.35     28.61 o 
   2   5   2     1754.68     1940.14     18.13 o 
   3   5   2      362.12      295.52      5.41 o 
   4   5   2       79.01       92.96      3.05 o 
   5   5   2     1278.65     1226.89     14.40 o 
   6   5   2       94.64       91.91      4.01 o 
   7   5   2      225.94      210.79      7.93 o 
   8   5   2      104.83      111.52      7.00 o 
   9   5   2        8.72       16.86      3.98 o 
  10   5   2       91.29       84.83      7.14 o 
  11   5   2       59.01       71.84      6.91 o 
  12   5   2       55.92       61.70      6.06 o 
  13   5   2        2.84        3.22      3.52 o 
   0   6   2      508.45      499.79     16.73 o 
   1   6   2     1508.75     1487.57     21.08 o 
   2   6   2       20.66       16.23      2.51 o 
   3   6   2      104.87      109.19      4.15 o 
   4   6   2      191.03      171.75      4.57 o 
   5   6   2       69.81       63.87      4.86 o 
   6   6   2       11.53        7.74      3.01 o 
   7   6   2      222.19      198.64      8.32 o 
   8   6   2       10.26        5.49      3.49 o 
   9   6   2        3.09       -0.43      4.48 o 
  10   6   2       16.15       17.92      4.19 o 
  11   6   2       46.71       53.94      6.37 o 
  12   6   2        3.90        6.03      3.22 o 
  13   6   2        1.29        1.29      3.28 o 
   1   7   2      120.09      143.74      7.25 o 
   2   7   2       77.91       73.48      4.75 o 
   3   7   2      144.39      144.93      5.61 o 
   4   7   2     1666.86     1739.90     23.00 o 
   5   7   2       78.96       77.72      5.61 o 
   6   7   2      200.99      182.02      8.76 o 
   7   7   2        2.57       -2.39      3.77 o 
   8   7   2      264.63      212.00      9.42 o 
   9   7   2        0.15        7.36      3.59 o 
  10   7   2       35.26       38.85      5.51 o 
  11   7   2        0.17       -2.98      2.98 o 
  12   7   2        2.53        2.48      3.29 o 
   0   8   2       85.13       87.62      9.73 o 
   1   8   2       90.51      108.42      7.29 o 
   2   8   2       13.85       14.36      2.91 o 
   3   8   2       80.53       81.08      6.81 o 
   4   8   2       24.83       19.96      5.37 o 
   5   8   2       18.17        8.89      5.25 o 
   6   8   2      123.67      138.66      9.72 o 
   7   8   2       15.21       22.27      4.84 o 
   8   8   2        6.35       -0.15      3.39 o 
   9   8   2       60.22       55.10      6.98 o 
  10   8   2       20.40       33.66      5.48 o 
  11   8   2        6.62        7.25      3.81 o 
   1   9   2        2.32        2.68      2.92 o 
   2   9   2       64.63       72.63      8.28 o 
   3   9   2       76.78       77.16      9.04 o 
   4   9   2      144.85      138.25     11.54 o 
   5   9   2        3.10        4.40      5.04 o 
   6   9   2        2.49        0.59      5.30 o 
   7   9   2       47.77       54.28      8.96 o 
   8   9   2        0.10        1.19      4.39 o 
   9   9   2        5.52        7.62      4.65 o 
   0  10   2        0.16       -1.77      5.00 o 
   1  10   2       42.60       32.52      8.23 o 
   2  10   2      229.42      236.02     18.23 o 
   3  10   2        0.72        2.51      7.42 o 
   4  10   2       42.20       47.65     10.23 o 
   5  10   2        0.82        4.24      5.00 o 
   6  10   2        0.22       10.44      6.62 o 
   7  10   2       31.96       19.15     13.78 o 
   8  10   2        0.37       -7.18     16.60 o 
   1  11   2        5.00       -1.41      7.77 o 
   2  11   2       61.37       58.13     10.73 o 
   3  11   2       14.12       21.05      7.13 o 
   4  11   2        0.00       -7.09      4.73 o 
   5  11   2       27.04       41.10      9.49 o 
   1   1   3    12849.04    13157.21     58.09 o 
   2   1   3    33492.45    32003.32    262.23 o 
   3   1   3     2608.85     2454.52     14.24 o 
   4   1   3     3270.72     3787.51     21.73 o 
   5   1   3     1036.99      915.52      8.35 o 
   6   1   3     1420.75     1561.63     12.34 o 
   7   1   3        4.67       -1.66      1.12 o 
   8   1   3       46.16       42.41      2.34 o 
   9   1   3      362.12      360.20      6.55 o 
  10   1   3      406.80      387.66      7.96 o 
  11   1   3       39.13       53.04      4.38 o 
  12   1   3        4.38        0.41      3.27 o 
  13   1   3        7.79       16.44      4.66 o 
  14   1   3        3.73       13.73      5.57 o 
  15   1   3        0.17        8.05      7.04 o 
   0   2   3    16156.56    16636.38    139.11 o 
   1   2   3     2883.70     2699.93     19.06 o 
   2   2   3    24448.33    24496.61    110.95 o 
   3   2   3       18.33       26.67      1.39 o 
   4   2   3      800.52      872.95     10.01 o 
   5   2   3        5.15        0.16      1.17 o 
   6   2   3      663.86      549.81     10.45 o 
   7   2   3      142.65      144.66      4.21 o 
   8   2   3       59.71       70.96      3.63 o 
   9   2   3        4.86        6.67      1.93 o 
  10   2   3       14.02       14.35      3.31 o 
  11   2   3       69.21       73.87      5.70 o 
  12   2   3        5.83       14.35      4.25 o 
  13   2   3       42.42       43.26      6.63 o 
  14   2   3       40.11       37.87      6.59 o 
   1   3   3        9.79       10.55      1.24 o 
   2   3   3      294.38      285.32      4.36 o 
   3   3   3       84.04       60.67      2.04 o 
   4   3   3     1042.83     1050.19     10.26 o 
   5   3   3     3041.06     3240.44     24.81 o 
   6   3   3        4.45        0.64      1.48 o 
   7   3   3     1809.15     1698.43     17.84 o 
   8   3   3       44.44       36.26      4.04 o 
   9   3   3       13.41       15.81      3.34 o 
  10   3   3       15.82       12.50      3.42 o 
  11   3   3       47.40       55.22      5.41 o 
  12   3   3       33.59       35.95      5.06 o 
  13   3   3       24.41       23.13      6.62 o 
  14   3   3        3.72        3.52      3.74 o 
   0   4   3     3565.00     3566.90     78.78 o 
   1   4   3      664.87      716.96     11.75 o 
   2   4   3     2478.13     2485.92     19.84 o 
   3   4   3      962.27     1060.02     10.15 o 
   4   4   3     1059.83     1051.19     10.54 o 
   5   4   3      469.77      487.31      6.66 o 
   6   4   3      977.25      870.09     11.46 o 
   7   4   3     1087.74     1135.19     13.92 o 
   8   4   3       89.48       67.44      5.60 o 
   9   4   3       37.92       32.15      4.57 o 
  10   4   3       34.65       32.96      4.44 o 
  11   4   3        3.18       -1.54      2.91 o 
  12   4   3       39.16       30.67      4.49 o 
  13   4   3       20.62       21.42      5.51 o 
  14   4   3       10.30        4.90      4.06 o 
   1   5   3      980.16      999.37     15.78 o 
   2   5   3       16.17       22.62      2.27 o 
   3   5   3      295.64      261.94      5.39 o 
   4   5   3      118.45      122.76      3.52 o 
   5   5   3      176.22      198.80      4.73 o 
   6   5   3       75.72       81.14      3.68 o 
   7   5   3      269.39      286.20      9.09 o 
   8   5   3      191.25      190.10      8.53 o 
   9   5   3      256.75      252.49      9.72 o 
  10   5   3        4.26        5.08      3.42 o 
  11   5   3      119.13      129.17      8.70 o 
  12   5   3       27.72       33.34      5.16 o 
  13   5   3       13.31       16.64      3.42 o 
   0   6   3       17.91       28.92      5.43 o 
   1   6   3      449.04      516.31     12.05 o 
   2   6   3       38.02       46.78      4.05 o 
   3   6   3       27.34       23.82      2.42 o 
   4   6   3        2.22        1.35      1.47 o 
   5   6   3      472.02      484.75      8.92 o 
   6   6   3       73.57       65.59      5.39 o 
   7   6   3       59.80       48.72      5.10 o 
   8   6   3        3.73        2.30      4.13 o 
   9   6   3        8.64       -0.53      3.32 o 
  10   6   3        2.78       -2.68      3.14 o 
  11   6   3      119.93      104.01      8.97 o 
  12   6   3        2.30        1.57      2.65 o 
  13   6   3        0.34       -4.01      2.71 o 
   1   7   3      877.25      863.12     21.42 o 
   2   7   3       79.50       85.18      4.97 o 
   3   7   3      506.96      491.55      9.49 o 
   4   7   3       47.94       38.04      4.00 o 
   5   7   3        1.20        3.07      2.99 o 
   6   7   3      237.22      231.81      8.84 o 
   7   7   3       29.12       42.72      5.29 o 
   8   7   3       23.69       20.16      4.55 o 
   9   7   3        4.01       -0.70      3.72 o 
  10   7   3       41.73       48.49      6.43 o 
  11   7   3       11.64       10.06      4.22 o 
  12   7   3        5.99        2.89      2.83 o 
   0   8   3        8.54        2.12      4.00 o 
   1   8   3       24.46       16.11      3.56 o 
   2   8   3       17.59       19.75      3.51 o 
   3   8   3      106.32      106.00      8.52 o 
   4   8   3       54.82       50.17      9.34 o 
   5   8   3       17.22       12.43      4.87 o 
   6   8   3      124.78      106.42     10.02 o 
   7   8   3        5.80        3.71      3.42 o 
   8   8   3      110.04      101.93      8.35 o 
   9   8   3        5.60       -0.01      3.55 o 
  10   8   3        0.05        2.87      5.94 o 
  11   8   3        0.14        3.26      3.42 o 
   1   9   3        0.20        3.51      3.01 o 
   2   9   3        9.90       10.14      4.54 o 
   3   9   3       38.75       53.02      8.03 o 
   4   9   3      253.22      211.10     13.30 o 
   5   9   3      244.94      273.61     15.04 o 
   6   9   3        1.57        1.79      4.26 o 
   7   9   3       51.84       69.37      8.20 o 
   8   9   3       12.83       18.10      5.61 o 
   9   9   3       25.27       45.88      7.21 o 
   0  10   3       35.28       33.02      7.95 o 
   1  10   3       38.88       33.50     12.72 o 
   2  10   3      305.20      295.30     32.50 o 
   3  10   3        1.76       -0.47      5.23 o 
   4  10   3        0.01        0.32      7.42 o 
   5  10   3       61.74       62.22     12.23 o 
   6  10   3        1.25        3.72      6.71 o 
   7  10   3        8.79       12.17      6.73 o 
   8  10   3        3.06       10.36     12.72 o 
   1  11   3       10.24       19.78     11.31 o 
   2  11   3        4.66       -4.95      5.09 o 
   3  11   3        0.00        2.72     11.66 o 
   4  11   3        0.66       12.23      7.77 o 
   5  11   3        1.20       -3.60      4.92 o 
   0   0   4     6859.03     6359.90     91.15 o 
   1   0   4       78.63       50.12      3.25 o 
   2   0   4      445.73      464.07      6.63 o 
   3   0   4     1124.85     1067.40     11.51 o 
   4   0   4     5518.23     5667.59     40.81 o 
   5   0   4      199.41      202.38      5.91 o 
   6   0   4     1325.97     1209.17     15.14 o 
   7   0   4       95.48       82.42      4.59 o 
   8   0   4     1900.06     1983.81     22.68 o 
   9   0   4      383.50      383.81      9.74 o 
  10   0   4       22.69       31.26      4.21 o 
  11   0   4       51.42       69.13      7.39 o 
  12   0   4       37.75       25.18      5.58 o 
  13   0   4        0.06        1.06      6.99 o 
  14   0   4       67.00      104.87     30.38 o 
  15   0   4        2.06        5.84      6.71 o 
   1   1   4     1637.34     1645.31     10.79 o 
   2   1   4      790.80      926.30      6.67 o 
   3   1   4    11383.86    11734.07     53.01 o 
   4   1   4      771.05      776.07      7.29 o 
   5   1   4      644.68      668.87      7.16 o 
   6   1   4      144.34      157.18      3.84 o 
   7   1   4      692.75      684.23      8.24 o 
   8   1   4      331.27      309.86      5.96 o 
   9   1   4       18.32       19.17      2.39 o 
  10   1   4       20.39       23.40      2.97 o 
  11   1   4       13.70       17.89      3.13 o 
  12   1   4       77.48       94.83      7.64 o 
  13   1   4       10.07       12.47      4.14 o 
  14   1   4        0.29        0.52      6.73 o 
  15   1   4       13.13       30.21      7.55 o 
   0   2   4     5085.34     5209.91     47.14 o 
   1   2   4     2262.46     2453.23     16.73 o 
   2   2   4    77181.13    67885.83    688.30 o 
   3   2   4       18.73       16.41      1.30 o 
   4   2   4       56.06       30.90      1.68 o 
   5   2   4      524.04      532.68      6.83 o 
   6   2   4        0.15       22.22      1.97 o 
   7   2   4        0.02        1.20      1.43 o 
   8   2   4       18.21       21.91      2.23 o 
   9   2   4        7.09        8.77      1.85 o 
  10   2   4        0.21        0.38      2.11 o 
  11   2   4       96.26      108.10      6.74 o 
  12   2   4        0.09        4.54      3.36 o 
  13   2   4      163.43      165.42     10.95 o 
  14   2   4        9.32       14.95      4.77 o 
   1   3   4     5765.57     5974.41     35.14 o 
   2   3   4     1425.75     1556.50     11.32 o 
   3   3   4     2631.46     2669.27     16.90 o 
   4   3   4      304.66      316.46      4.48 o 
   5   3   4     1353.83     1387.39     14.53 o 
   6   3   4       17.73       20.25      2.49 o 
   7   3   4       71.25       69.31      3.94 o 
   8   3   4      781.34      776.70     11.41 o 
   9   3   4        0.55        0.33      2.47 o 
  10   3   4       13.41        8.12      3.09 o 
  11   3   4      173.49      176.40      8.34 o 
  12   3   4      426.46      436.28     11.91 o 
  13   3   4        1.81        3.48      4.64 o 
  14   3   4       17.19       31.17      7.12 o 
   0   4   4     4963.75     5124.58     62.69 o 
   1   4   4      138.53      131.51      3.49 o 
   2   4   4        6.53        3.42      1.90 o 
   3   4   4       11.42       20.25      1.80 o 
   4   4   4       14.57        6.51      1.51 o 
   5   4   4      376.48      390.69      6.25 o 
   6   4   4      962.55      985.63     15.78 o 
   7   4   4      488.01      465.43      9.93 o 
   8   4   4      166.52      141.62      7.43 o 
   9   4   4       51.51       36.32      4.34 o 
  10   4   4        0.36        0.57      2.81 o 
  11   4   4        2.97        2.35      4.09 o 
  12   4   4        1.61        7.46      3.48 o 
  13   4   4        9.96       16.40      3.83 o 
  14   4   4        0.27        5.11      3.90 o 
   1   5   4       88.52       90.93      4.06 o 
   2   5   4       42.36       38.21      2.63 o 
   3   5   4      595.92      599.97      8.33 o 
   4   5   4       68.21       68.60      2.64 o 
   5   5   4      295.19      273.07      5.65 o 
   6   5   4       90.31       92.96      3.64 o 
   7   5   4      283.13      278.23      8.87 o 
   8   5   4      232.11      206.34      8.93 o 
   9   5   4        0.80       -2.28      3.06 o 
  10   5   4        3.75        1.96      3.01 o 
  11   5   4       20.36       15.48      3.94 o 
  12   5   4       21.35       20.23      5.36 o 
  13   5   4        0.25        0.02      6.16 o 
   0   6   4        2.55        3.18      3.00 o 
   1   6   4      942.88      963.41     13.80 o 
   2   6   4      907.00      862.80     12.89 o 
   3   6   4       76.00       74.17      4.15 o 
   4   6   4      228.21      220.40      7.42 o 
   5   6   4      205.13      191.31      5.39 o 
   6   6   4     1386.97     1379.81     19.43 o 
   7   6   4      112.44      106.87      6.70 o 
   8   6   4       97.69       99.84      7.06 o 
   9   6   4       11.03        7.94      3.78 o 
  10   6   4       19.10        9.28      3.82 o 
  11   6   4        5.91        3.49      3.42 o 
  12   6   4       29.65       50.69      5.77 o 
   1   7   4       90.51       90.79      5.10 o 
   2   7   4      215.03      201.52      6.69 o 
   3   7   4      120.12      113.95      5.03 o 
   4   7   4        6.39        7.18      2.40 o 
   5   7   4        0.27        1.62      2.37 o 
   6   7   4      364.69      337.82      9.98 o 
   7   7   4       85.26       96.96      7.61 o 
   8   7   4       20.98       22.21      4.77 o 
   9   7   4        9.35        4.33      3.63 o 
  10   7   4        0.39       -4.63      3.09 o 
  11   7   4       11.10       16.02      4.40 o 
  12   7   4        0.00        4.89      2.90 o 
   0   8   4      132.87      120.12     16.25 o 
   1   8   4        0.01        0.36      2.41 o 
   2   8   4      219.62      243.66      9.53 o 
   3   8   4       21.35       22.96      4.55 o 
   4   8   4        6.40       11.09      4.96 o 
   5   8   4       13.23        9.77      4.59 o 
   6   8   4        2.90        5.92      4.02 o 
   7   8   4       46.68       46.95      6.17 o 
   8   8   4       14.03       26.35      6.52 o 
   9   8   4       13.29        3.94      4.49 o 
  10   8   4       44.37       52.00      6.23 o 
  11   8   4        0.07       -0.30      3.08 o 
   1   9   4       59.26       68.68      6.53 o 
   2   9   4        0.02        3.25      3.44 o 
   3   9   4       36.35       42.08      7.53 o 
   4   9   4       21.34       17.41      5.81 o 
   5   9   4        8.79       12.23      5.40 o 
   6   9   4       27.98       28.40      6.72 o 
   7   9   4        1.53        2.24      9.13 o 
   8   9   4        9.15       13.65      5.81 o 
   9   9   4        6.25        4.17      6.73 o 
   0  10   4       19.05       15.27      6.44 o 
   1  10   4      112.13      115.79     16.25 o 
   2  10   4      213.80      222.53     13.48 o 
   3  10   4       87.17       97.16     10.30 o 
   4  10   4       12.22       18.72      6.51 o 
   5  10   4        5.05        1.38      5.60 o 
   6  10   4        1.21        0.64      4.92 o 
   7  10   4        0.28       13.28      5.88 o 
   8  10   4        0.01        9.55      6.23 o 
   1  11   4       10.46        9.89      9.89 o 
   2  11   4       39.16       50.25     10.60 o 
   3  11   4        6.23        9.04      5.88 o 
   4  11   4        3.10        6.05      5.73 o 
   5  11   4        9.79        8.22      5.23 o 
   1   1   5     3652.11     3733.38     27.45 o 
   2   1   5     1453.33     1676.12     10.31 o 
   3   1   5       43.07       54.72      2.14 o 
   4   1   5        5.90        3.64      1.20 o 
   5   1   5      753.27      728.31      7.80 o 
   6   1   5      543.22      556.50      7.08 o 
   7   1   5       11.20       14.52      2.01 o 
   8   1   5      433.69      399.40      6.78 o 
   9   1   5      184.25      198.41      5.27 o 
  10   1   5        0.64        0.03      1.90 o 
  11   1   5       30.84       34.63      4.05 o 
  12   1   5      329.93      328.25     13.70 o 
  13   1   5       45.38       41.16      5.77 o 
  14   1   5        1.83       24.26      7.65 o 
   0   2   5     1470.86     1156.13     15.87 o 
   1   2   5       18.70       15.61      1.49 o 
   2   2   5       57.24       65.07      2.19 o 
   3   2   5     8055.81     8026.09     38.57 o 
   4   2   5     9494.65     9317.33     44.62 o 
   5   2   5       39.96       28.22      2.19 o 
   6   2   5      119.50      130.35      3.96 o 
   7   2   5       48.90       64.08      3.03 o 
   8   2   5     1607.45     1675.84     14.61 o 
   9   2   5       46.88       45.73      3.13 o 
  10   2   5        3.23       -4.05      2.70 o 
  11   2   5      216.99      240.21      8.71 o 
  12   2   5       35.01       44.22      5.16 o 
  13   2   5       40.08       28.21      5.05 o 
  14   2   5       10.88       18.61      4.34 o 
   1   3   5       69.21       68.94      2.63 o 
   2   3   5      871.19      903.32      8.78 o 
   3   3   5     1393.85     1292.04     10.43 o 
   4   3   5     1448.10     1371.58     11.11 o 
   5   3   5      154.01      130.54      3.17 o 
   6   3   5     2282.39     2390.78     18.03 o 
   7   3   5      343.63      344.69      6.06 o 
   8   3   5       24.88       19.98      2.88 o 
   9   3   5       74.59       84.56      5.79 o 
  10   3   5       75.35       61.02      5.37 o 
  11   3   5        7.83        5.35      3.40 o 
  12   3   5        1.45        0.80      3.20 o 
  13   3   5        1.14       -1.18      3.55 o 
  14   3   5        1.55        5.43      5.62 o 
   0   4   5        1.25        9.79      3.39 o 
   1   4   5     2978.90     3303.95     22.58 o 
   2   4   5     4407.94     4420.69     28.59 o 
   3   4   5     3122.22     3504.88     24.33 o 
   4   4   5     2552.40     2584.90     17.69 o 
   5   4   5     1973.56     1936.71     16.31 o 
   6   4   5       79.87       59.05      3.69 o 
   7   4   5      142.81      152.99      5.78 o 
   8   4   5      541.23      556.27     11.55 o 
   9   4   5      292.10      262.88      8.72 o 
  10   4   5        4.02       12.82      3.69 o 
  11   4   5       12.87       11.44      3.59 o 
  12   4   5        3.19        0.18      2.96 o 
  13   4   5       15.84        7.68      3.40 o 
  14   4   5       11.75       20.12      6.82 o 
   1   5   5      379.75      451.74      7.99 o 
   2   5   5      223.42      245.45      5.48 o 
   3   5   5      936.88      955.58     10.38 o 
   4   5   5      698.99      759.12     10.50 o 
   5   5   5        7.00        7.38      1.83 o 
   6   5   5       20.56       20.63      2.68 o 
   7   5   5      503.09      468.23     11.33 o 
   8   5   5        0.97        0.64      2.73 o 
   9   5   5      277.27      259.29      9.95 o 
  10   5   5       15.10       19.80      4.05 o 
  11   5   5        7.65        2.74      3.27 o 
  12   5   5        3.23        4.05      3.34 o 
  13   5   5        1.12        4.28      2.82 o 
   0   6   5      112.80      127.90      9.45 o 
   1   6   5      107.91      124.06      4.75 o 
   2   6   5      495.48      475.33      9.10 o 
   3   6   5       24.51       24.95      2.53 o 
   4   6   5      700.95      689.29     10.34 o 
   5   6   5      253.73      266.20      6.22 o 
   6   6   5      333.29      297.61      9.14 o 
   7   6   5        6.65        6.95      3.22 o 
   8   6   5      647.96      625.08     14.32 o 
   9   6   5       35.41       40.29      4.90 o 
  10   6   5        4.18        3.49      2.99 o 
  11   6   5       14.33       13.07      4.27 o 
  12   6   5       39.00       40.71      5.99 o 
   1   7   5       55.50       51.35      4.40 o 
   2   7   5       27.70       29.44      4.11 o 
   3   7   5        2.08       -2.47      3.47 o 
   4   7   5        5.75        5.43      2.27 o 
   5   7   5        5.33        1.22      2.61 o 
   6   7   5      105.76      106.62      7.78 o 
   7   7   5       71.88       57.38      6.35 o 
   8   7   5       23.94       19.91      4.73 o 
   9   7   5        0.13       -4.62      3.08 o 
  10   7   5      101.48      109.14      8.31 o 
  11   7   5        0.37       -0.47      4.90 o 
  12   7   5        1.03        7.67      3.43 o 
   0   8   5       66.20       73.04      9.45 o 
   1   8   5       70.31       69.76      6.43 o 
   2   8   5       84.77       95.13      7.34 o 
   3   8   5      103.47      105.21     11.12 o 
   4   8   5        4.20        2.30      3.35 o 
   5   8   5       62.80       67.14      7.12 o 
   6   8   5      246.57      246.60     11.97 o 
   7   8   5        5.29        6.27      4.06 o 
   8   8   5       30.62       33.55      5.63 o 
   9   8   5        4.08        5.71      3.35 o 
  10   8   5       24.54       20.31      4.80 o 
   1   9   5       21.74       32.44      5.81 o 
   2   9   5        0.02        3.47      3.41 o 
   3   9   5       10.32        9.03      5.00 o 
   4   9   5       23.31       26.45      6.36 o 
   5   9   5       62.21       73.59      9.52 o 
   6   9   5       34.66       23.64      6.65 o 
   7   9   5        0.02       -2.52      6.23 o 
   8   9   5      116.83      141.77     16.19 o 
   9   9   5        1.15        4.65      4.46 o 
   0  10   5      183.22      203.64     15.46 o 
   1  10   5      217.51      219.14     16.60 o 
   2  10   5       36.50       47.30      8.02 o 
   3  10   5        6.91        6.12      6.88 o 
   4  10   5        0.42       -0.50      4.30 o 
   5  10   5       34.63       31.97      7.47 o 
   6  10   5       63.27       66.57      9.44 o 
   7  10   5       21.67       21.06      7.77 o 
   1  11   5        0.64        4.24      9.19 o 
   2  11   5        3.62       12.01      6.00 o 
   3  11   5       10.60       20.27      6.27 o 
   4  11   5        5.97       12.10      6.01 o 
   5  11   5       12.33        9.64      6.23 o 
   0   0   6      337.26      329.78      9.73 o 
   1   0   6     1606.14     1664.77     15.51 o 
   2   0   6    11795.05    11874.27     76.00 o 
   3   0   6      412.31      503.67      8.19 o 
   4   0   6      334.36      336.23      6.98 o 
   5   0   6       98.21      127.46      4.85 o 
   6   0   6      139.51      133.42      5.34 o 
   7   0   6     1080.93     1002.45     14.93 o 
   8   0   6      139.80      146.36      6.41 o 
   9   0   6      325.58      292.57      8.91 o 
  10   0   6      106.65      135.90      7.16 o 
  11   0   6        3.91        9.36      4.28 o 
  12   0   6      370.72      401.45     17.45 o 
  13   0   6      186.35      198.59     18.99 o 
  14   0   6        3.61        8.68      6.11 o 
   1   1   6     3637.31     3610.97     23.17 o 
   2   1   6     1499.25     1561.90     10.24 o 
   3   1   6      397.05      360.08      4.92 o 
   4   1   6      850.11      815.43      8.08 o 
   5   1   6      423.64      434.19      6.10 o 
   6   1   6        6.14        4.47      1.39 o 
   7   1   6     1243.49     1225.45     11.84 o 
   8   1   6       21.74       23.35      2.45 o 
   9   1   6        1.31       -1.62      1.80 o 
  10   1   6      273.68      260.44      6.49 o 
  11   1   6      681.29      712.57     16.73 o 
  12   1   6       10.44        6.69      4.03 o 
  13   1   6       14.23        7.59      3.98 o 
  14   1   6       35.38       30.33      6.11 o 
   0   2   6      931.61      906.23     10.71 o 
   1   2   6     1417.69     1400.11     10.61 o 
   2   2   6      252.48      267.45      4.24 o 
   3   2   6     1450.72     1376.88     10.50 o 
   4   2   6      372.12      328.63      4.97 o 
   5   2   6     2442.10     2539.99     18.41 o 
   6   2   6      660.39      650.31      7.98 o 
   7   2   6       12.32        7.52      1.69 o 
   8   2   6      282.37      275.37      5.81 o 
   9   2   6      430.54      406.44      7.35 o 
  10   2   6      127.26      131.15      6.14 o 
  11   2   6        2.80        2.99      3.20 o 
  12   2   6        2.72        6.80      3.39 o 
  13   2   6        1.10        1.20      3.51 o 
  14   2   6        9.86       18.13      4.07 o 
   1   3   6     1724.21     1669.94     13.83 o 
   2   3   6       10.78       18.01      1.46 o 
   3   3   6     3122.79     3156.07     18.87 o 
   4   3   6     5465.28     5638.55     30.11 o 
   5   3   6      902.37      830.84      8.40 o 
   6   3   6      264.73      247.92      5.26 o 
   7   3   6      580.38      557.27      8.10 o 
   8   3   6      126.86      130.38      5.42 o 
   9   3   6      145.37      168.77      7.10 o 
  10   3   6        0.72        0.49      2.85 o 
  11   3   6       18.24        7.54      3.53 o 
  12   3   6        1.31        4.81      3.42 o 
  13   3   6        1.15       -0.46      3.61 o 
  14   3   6        9.33        5.16      3.72 o 
   0   4   6     2361.23     2664.31     32.60 o 
   1   4   6      765.43      897.03     10.08 o 
   2   4   6      921.21      949.82      9.24 o 
   3   4   6     2720.56     2891.16     20.09 o 
   4   4   6      630.77      663.29      7.44 o 
   5   4   6      413.38      381.34      5.54 o 
   6   4   6      107.09      120.70      4.83 o 
   7   4   6      161.38      160.93      5.71 o 
   8   4   6        2.43        1.15      2.60 o 
   9   4   6      315.53      334.21      9.75 o 
  10   4   6       30.66       34.87      4.82 o 
  11   4   6        2.17       -4.01      2.86 o 
  12   4   6        0.30        2.94      3.67 o 
  13   4   6       18.86       25.10      4.63 o 
   1   5   6     1160.30     1207.69     16.29 o 
   2   5   6      388.31      443.25      6.72 o 
   3   5   6     1536.84     1560.57     13.83 o 
   4   5   6      349.06      360.05      6.16 o 
   5   5   6        0.08        0.81      1.03 o 
   6   5   6       34.54       33.54      3.20 o 
   7   5   6       12.32       11.58      3.03 o 
   8   5   6      168.49      151.27      7.36 o 
   9   5   6      254.97      261.45     10.10 o 
  10   5   6       23.06       16.57      4.01 o 
  11   5   6        1.81       -2.28      2.81 o 
  12   5   6       14.28       11.53      3.58 o 
  13   5   6        5.84        9.10      3.95 o 
   0   6   6        0.53       -3.75      2.50 o 
   1   6   6       14.47       18.17      2.14 o 
   2   6   6        3.33        6.80      1.88 o 
   3   6   6        0.32        1.86      1.45 o 
   4   6   6      117.94      124.07      4.51 o 
   5   6   6        3.29        4.46      2.73 o 
   6   6   6        8.42        5.68      4.21 o 
   7   6   6       20.30       15.09      3.52 o 
   8   6   6      171.44      187.51      8.91 o 
   9   6   6       11.30       11.57      3.86 o 
  10   6   6        5.39       12.20      3.94 o 
  11   6   6       37.71       32.38      4.97 o 
  12   6   6       19.71       20.29      5.98 o 
   1   7   6        7.25        4.55      2.71 o 
   2   7   6        2.94        1.23      2.24 o 
   3   7   6      426.36      425.77     10.21 o 
   4   7   6        5.94        4.57      2.38 o 
   5   7   6        0.79        3.31      3.29 o 
   6   7   6        1.35       -5.92      4.05 o 
   7   7   6        7.25        5.24      3.48 o 
   8   7   6        0.18       -1.47      2.52 o 
   9   7   6       60.79       48.07      5.71 o 
  10   7   6       20.17       24.31      4.61 o 
  11   7   6        0.11       -3.94      2.63 o 
   0   8   6      182.56      175.45     23.32 o 
   1   8   6       28.11       30.80      4.64 o 
   2   8   6      214.00      221.80      9.40 o 
   3   8   6       12.51        4.49      2.97 o 
   4   8   6       42.26       39.37      5.55 o 
   5   8   6       48.66       61.73     11.93 o 
   6   8   6       94.91      115.31      9.20 o 
   7   8   6       23.00       17.53      5.00 o 
   8   8   6       15.62       19.78      4.29 o 
   9   8   6       17.63       20.41      3.94 o 
  10   8   6        0.16       -4.10      2.73 o 
   1   9   6       17.64       17.46      4.23 o 
   2   9   6        1.69        5.18      3.65 o 
   3   9   6        0.01       -4.58      3.26 o 
   4   9   6        2.74        2.07      4.84 o 
   5   9   6      110.60      129.91     15.68 o 
   6   9   6        4.17       -0.04      4.61 o 
   7   9   6      119.75      138.34     13.02 o 
   8   9   6       19.25       19.83      5.19 o 
   9   9   6        1.33        7.15      4.27 o 
   0  10   6       15.96        9.19      9.89 o 
   1  10   6       88.31      103.41     12.37 o 
   2  10   6        1.28        1.73      4.06 o 
   3  10   6        8.32       10.98      6.44 o 
   4  10   6        0.07       -6.49      5.43 o 
   5  10   6       95.18       85.34     12.73 o 
   6  10   6       27.40       17.19      9.54 o 
   7  10   6       50.32       56.37      8.39 o 
   1  11   6       21.77       50.17     14.13 o 
   2  11   6       19.86       14.58      5.27 o 
   3  11   6       17.13       24.97      8.13 o 
   4  11   6        5.10        5.07      6.01 o 
   1   1   7     2737.38     2669.56     19.07 o 
   2   1   7      376.83      389.77      4.94 o 
   3   1   7     9058.40     9226.52     44.31 o 
   4   1   7     1523.18     1601.43     12.48 o 
   5   1   7     6028.42     5967.34     32.37 o 
   6   1   7       86.70       91.54      3.53 o 
   7   1   7      408.99      345.48      6.29 o 
   8   1   7        0.47        0.20      1.65 o 
   9   1   7     1306.47     1326.71     13.87 o 
  10   1   7        1.58       -0.79      2.17 o 
  11   1   7      118.29       97.79      5.96 o 
  12   1   7      105.93       95.42      7.63 o 
  13   1   7        3.72       15.12      5.05 o 
  14   1   7        1.33       12.05      5.09 o 
   0   2   7     1309.09     1439.62     15.53 o 
   1   2   7      141.49      167.51      3.88 o 
   2   2   7      558.78      583.10      6.46 o 
   3   2   7       52.53       58.50      2.41 o 
   4   2   7     4209.72     4580.24     25.67 o 
   5   2   7       57.60       47.16      2.86 o 
   6   2   7      179.39      198.05      4.63 o 
   7   2   7      804.26      837.13     10.89 o 
   8   2   7      421.98      430.01      7.37 o 
   9   2   7        7.09        6.62      2.10 o 
  10   2   7      315.45      298.57      8.29 o 
  11   2   7      148.11      145.98      7.74 o 
  12   2   7       33.52       37.88      4.91 o 
  13   2   7        5.69       15.42      4.27 o 
  14   2   7        0.06        5.27      4.49 o 
   1   3   7       77.47       62.73      2.89 o 
   2   3   7     1604.70     1812.10     13.73 o 
   3   3   7     5648.13     5997.29     31.44 o 
   4   3   7     7132.13     7423.53     44.11 o 
   5   3   7     1822.77     1990.54     14.82 o 
   6   3   7      669.81      649.45      8.89 o 
   7   3   7        0.23        2.74      1.71 o 
   8   3   7        1.78        2.23      2.18 o 
   9   3   7       27.89       25.49      3.49 o 
  10   3   7       40.79       46.93      4.96 o 
  11   3   7       31.19       26.39      4.67 o 
  12   3   7        2.07        0.53      3.24 o 
  13   3   7        0.54        0.58      3.72 o 
  14   3   7        7.45        1.72      4.69 o 
   0   4   7        2.29        2.56      2.28 o 
   1   4   7     1062.02     1146.82     11.57 o 
   2   4   7     2931.04     3240.33     23.95 o 
   3   4   7     2994.09     3222.06     20.92 o 
   4   4   7     1024.34      908.55      9.13 o 
   5   4   7      251.90      213.38      4.43 o 
   6   4   7      486.75      497.97      7.03 o 
   7   4   7       12.64       17.51      2.76 o 
   8   4   7       39.08       31.70      4.01 o 
   9   4   7      150.25      142.95      7.36 o 
  10   4   7       12.56        8.94      3.83 o 
  11   4   7      105.33      112.48      7.55 o 
  12   4   7       19.96       25.65      4.58 o 
  13   4   7        5.01        2.82      4.41 o 
   1   5   7     1806.86     1772.18     19.03 o 
   2   5   7        1.24        0.41      1.44 o 
   3   5   7      181.70      156.14      4.06 o 
   4   5   7        3.52        4.06      1.42 o 
   5   5   7      232.03      250.74      5.72 o 
   6   5   7        6.01        7.79      2.29 o 
   7   5   7       29.49       17.93      3.94 o 
   8   5   7      555.17      557.29     12.13 o 
   9   5   7        0.23        2.21      3.07 o 
  10   5   7       23.95       21.93      4.26 o 
  11   5   7       29.65       14.47      3.92 o 
  12   5   7        0.02        1.61      3.18 o 
  13   5   7        5.04        8.85      3.54 o 
   0   6   7      104.62      121.32      7.84 o 
   1   6   7      494.96      532.95     11.46 o 
   2   6   7      300.89      320.35      8.71 o 
   3   6   7      195.93      182.02      5.49 o 
   4   6   7       73.01       59.43      3.41 o 
   5   6   7      313.45      308.93      7.75 o 
   6   6   7      335.21      283.65      9.74 o 
   7   6   7      399.85      366.51     10.80 o 
   8   6   7      131.77      121.09      7.82 o 
   9   6   7       62.48       47.78      5.58 o 
  10   6   7       55.13       51.87      6.01 o 
  11   6   7       37.75       41.04      5.59 o 
  12   6   7        0.54       -3.08      3.04 o 
   1   7   7      329.54      311.94      9.37 o 
   2   7   7        1.92        2.36      2.36 o 
   3   7   7      363.57      365.67      9.02 o 
   4   7   7        9.37       11.31      2.83 o 
   5   7   7      449.18      479.90     14.42 o 
   6   7   7      114.09      100.51      7.53 o 
   7   7   7      273.98      297.68     10.20 o 
   8   7   7        1.86       -0.91      3.53 o 
   9   7   7       33.59       38.53      5.17 o 
  10   7   7       52.07       52.49      6.02 o 
  11   7   7       39.42       52.14      5.99 o 
   0   8   7      200.83      183.19     10.40 o 
   1   8   7       11.08       10.79      3.16 o 
   2   8   7        0.93       -3.50      2.33 o 
   3   8   7        0.99       -0.76      2.48 o 
   4   8   7       65.98       77.91      7.28 o 
   5   8   7        1.98        1.70      4.45 o 
   6   8   7      134.78      128.74     10.29 o 
   7   8   7       39.78       26.94      5.61 o 
   8   8   7      116.68      116.28     10.31 o 
   9   8   7        0.12       -1.88      2.96 o 
  10   8   7        4.79        1.98      3.31 o 
   1   9   7      368.59      423.77     15.35 o 
   2   9   7        5.78        3.37      3.57 o 
   3   9   7       46.41       58.75      7.24 o 
   4   9   7       10.25       13.42      5.36 o 
   5   9   7       26.68       46.42      8.38 o 
   6   9   7        0.21        0.33      3.94 o 
   7   9   7       72.27       77.83      8.55 o 
   8   9   7        8.57       12.11      4.49 o 
   9   9   7       19.61       18.08      5.30 o 
   0  10   7       32.13       24.27      7.45 o 
   1  10   7       15.11       15.31      5.97 o 
   2  10   7        0.08        3.26      4.12 o 
   3  10   7       14.36       19.16      5.97 o 
   4  10   7        5.61        4.77      5.95 o 
   5  10   7        7.53        8.02      4.34 o 
   6  10   7        0.98       -2.70      3.64 o 
   7  10   7        2.60        0.19      3.91 o 
   1  11   7       13.99        8.10      4.86 o 
   2  11   7       25.53       27.85      4.89 o 
   3  11   7       15.07       17.68      5.28 o 
   4  11   7       20.70       25.69      6.02 o 
   0   0   8    11054.84    10831.37    158.27 o 
   1   0   8      325.85      277.78      7.05 o 
   2   0   8    15788.63    15563.43    110.98 o 
   3   0   8        8.61        7.38      2.09 o 
   4   0   8     2066.67     1936.92     20.31 o 
   5   0   8       54.67       57.17      4.08 o 
   6   0   8      109.13      106.72      5.54 o 
   7   0   8      266.67      251.22      7.93 o 
   8   0   8       29.57       33.14      4.08 o 
   9   0   8      788.90      767.02     14.94 o 
  10   0   8        5.54        1.62      3.41 o 
  11   0   8      886.92      849.37     17.17 o 
  12   0   8       10.80       -0.09      4.68 o 
  13   0   8        0.70       10.74      6.93 o 
  14   0   8       21.07       33.76      8.99 o 
   1   1   8        1.88        2.60      2.80 o 
   2   1   8        5.52       10.00      1.40 o 
   3   1   8       13.80        8.49      1.28 o 
   4   1   8      892.62      930.51      9.36 o 
   5   1   8      287.75      280.06      5.32 o 
   6   1   8     1024.81     1025.51     10.72 o 
   7   1   8        0.07       -1.84      1.44 o 
   8   1   8        5.32        2.70      1.91 o 
   9   1   8       14.48       15.57      2.64 o 
  10   1   8     1300.55     1324.66     14.67 o 
  11   1   8       21.44       17.64      3.65 o 
  12   1   8        0.03        2.29      3.61 o 
  13   1   8       12.93        8.88      4.71 o 
  14   1   8       44.48       60.15      8.14 o 
   0   2   8      917.66     1008.06     12.73 o 
   1   2   8     1036.72      954.77     10.13 o 
   2   2   8      126.23      124.72      3.56 o 
   3   2   8      132.88      143.68      3.49 o 
   4   2   8      286.53      375.52      5.71 o 
   5   2   8      958.43      996.06     10.80 o 
   6   2   8      523.49      561.90      8.53 o 
   7   2   8      115.83      121.10      4.27 o 
   8   2   8       70.97       68.30      3.72 o 
   9   2   8      211.39      190.45      5.63 o 
  10   2   8       55.65       73.19      5.16 o 
  11   2   8      171.76      183.96      8.27 o 
  12   2   8       36.67       49.53      5.37 o 
  13   2   8        4.85        4.15      3.69 o 
  14   2   8        4.20        0.57      3.69 o 
   1   3   8      932.15      841.26      9.55 o 
   2   3   8      944.42      928.87     10.47 o 
   3   3   8     5619.65     5933.45     33.11 o 
   4   3   8      300.36      339.31      5.55 o 
   5   3   8     5304.04     5345.44     31.10 o 
   6   3   8       96.64       98.28      4.00 o 
   7   3   8      270.12      259.23      6.01 o 
   8   3   8      109.34      113.08      5.45 o 
   9   3   8      195.10      207.30      7.12 o 
  10   3   8        8.54        6.40      3.48 o 
  11   3   8      174.45      152.46      8.10 o 
  12   3   8        4.51        1.50      3.43 o 
  13   3   8        0.11       -0.78      3.36 o 
  14   3   8        0.56        4.63      3.74 o 
   0   4   8     2829.62     3114.30     37.44 o 
   1   4   8      616.25      639.36      8.28 o 
   2   4   8      267.59      293.33      5.93 o 
   3   4   8      830.07      873.25      9.03 o 
   4   4   8       50.98       21.61      2.10 o 
   5   4   8      100.37      111.80      3.65 o 
   6   4   8      791.03      776.88      8.97 o 
   7   4   8       89.02       74.08      4.55 o 
   8   4   8       69.85       82.46      5.01 o 
   9   4   8       89.51      100.28      6.52 o 
  10   4   8       35.84       40.13      4.94 o 
  11   4   8        5.93       -0.23      3.21 o 
  12   4   8        0.05        2.82      3.36 o 
  13   4   8        1.26       10.95      4.18 o 
   1   5   8     1378.86     1303.20     16.06 o 
   2   5   8       95.96       99.00      3.99 o 
   3   5   8      495.06      446.16      8.95 o 
   4   5   8      330.90      336.72      5.91 o 
   5   5   8       84.22       89.31      3.41 o 
   6   5   8        3.14        1.68      1.95 o 
   7   5   8        1.90       -3.03      2.43 o 
   8   5   8      579.35      541.32     11.95 o 
   9   5   8      163.31      157.16      7.84 o 
  10   5   8        8.64       12.10      3.62 o 
  11   5   8       14.53       20.27      4.35 o 
  12   5   8       62.93       57.78      6.46 o 
  13   5   8        9.76       19.30      4.39 o 
   0   6   8      109.78      100.19      7.56 o 
   1   6   8       34.51       40.41      3.90 o 
   2   6   8       43.34       39.20      5.11 o 
   3   6   8      113.84      120.54      5.80 o 
   4   6   8      116.09      119.79      4.63 o 
   5   6   8       11.98       16.24      2.97 o 
   6   6   8      181.34      175.95      8.10 o 
   7   6   8       88.02       61.81      5.77 o 
   8   6   8       66.03       81.85      6.65 o 
   9   6   8        3.46        6.43      3.26 o 
  10   6   8       13.96        5.11      3.47 o 
  11   6   8       15.44        8.35      3.69 o 
  12   6   8       27.57       26.55      4.65 o 
   1   7   8       91.72      103.82      5.89 o 
   2   7   8       45.55       45.96      4.27 o 
   3   7   8       22.18       18.05      3.02 o 
   4   7   8       18.59       18.81      2.96 o 
   5   7   8        3.72       -0.07      3.11 o 
   6   7   8       52.39       57.52      6.17 o 
   7   7   8        5.33        5.15      3.30 o 
   8   7   8       45.28       39.53      5.26 o 
   9   7   8        0.19        3.02      3.27 o 
  10   7   8       26.36       28.62      4.73 o 
  11   7   8        3.89        5.67      3.26 o 
   0   8   8      152.25      141.56      9.92 o 
   1   8   8        3.64        1.48      2.32 o 
   2   8   8      314.14      306.20      9.08 o 
   3   8   8       35.32       30.20      4.22 o 
   4   8   8       67.56       74.05      6.39 o 
   5   8   8       12.30       14.68      5.25 o 
   6   8   8        0.91       -3.42      5.07 o 
   7   8   8       82.63       91.07      9.31 o 
   8   8   8        8.10       14.17      5.70 o 
   9   8   8        1.80        3.60      4.39 o 
  10   8   8        2.90       -2.25      4.61 o 
   1   9   8        4.78        9.12      3.12 o 
   2   9   8       17.74       21.83      4.57 o 
   3   9   8        0.32       -0.10      3.24 o 
   4   9   8        7.04        3.97      4.07 o 
   5   9   8      106.54      108.62      9.73 o 
   6   9   8        0.60        1.05      3.92 o 
   7   9   8        4.84       -3.59      3.42 o 
   8   9   8       12.54        8.85      5.10 o 
   9   9   8        0.07        2.61      3.54 o 
   0  10   8       62.76       59.04      8.10 o 
   1  10   8        2.04       -2.94      3.04 o 
   2  10   8        4.77        1.90      3.86 o 
   3  10   8       60.07       52.88      7.21 o 
   4  10   8       22.11       17.65      4.63 o 
   5  10   8        6.85        2.45      3.51 o 
   6  10   8        8.79        5.36      3.99 o 
   7  10   8       30.81       32.42      5.96 o 
   1  11   8      129.06      147.98     12.31 o 
   2  11   8        1.82        8.79      3.94 o 
   3  11   8        0.70       -3.80      4.56 o 
   4  11   8        4.53       11.92      4.67 o 
   1   1   9      758.69      764.62     10.03 o 
   2   1   9     2095.56     2217.96     16.18 o 
   3   1   9       33.95       27.71      1.97 o 
   4   1   9     2208.39     2620.26     18.10 o 
   5   1   9       97.99      104.96      3.75 o 
   6   1   9      231.93      226.27      5.21 o 
   7   1   9       65.45       63.16      3.50 o 
   8   1   9     1023.35      915.50     11.30 o 
   9   1   9      191.11      180.57      5.79 o 
  10   1   9      569.83      555.95      9.66 o 
  11   1   9      160.27      160.04      7.27 o 
  12   1   9        6.26        2.90      3.82 o 
  13   1   9        5.62        6.82      4.48 o 
  14   1   9        0.01        8.36      4.60 o 
   0   2   9     2339.68     2291.96     36.82 o 
   1   2   9      211.64      224.09      4.96 o 
   2   2   9      229.76      182.85      4.43 o 
   3   2   9      400.42      415.29      6.49 o 
   4   2   9      576.11      504.25      6.88 o 
   5   2   9      330.87      305.13      6.06 o 
   6   2   9      328.56      306.98      6.00 o 
   7   2   9      475.04      444.35      7.48 o 
   8   2   9      374.29      376.09      7.28 o 
   9   2   9       79.11       80.48      4.32 o 
  10   2   9      154.07      178.31      7.21 o 
  11   2   9       10.69        9.90      3.74 o 
  12   2   9        3.54       10.82      3.60 o 
  13   2   9       18.37       18.57      4.53 o 
  14   2   9        1.26       -5.08      4.09 o 
   1   3   9      857.08      865.25     10.02 o 
   2   3   9       70.58      102.50      3.85 o 
   3   3   9      224.74      280.49      5.15 o 
   4   3   9       20.34       19.54      1.96 o 
   5   3   9     1274.97     1201.16     11.47 o 
   6   3   9      126.61      114.39      4.36 o 
   7   3   9      315.79      318.20      6.77 o 
   8   3   9       35.65       53.68      4.29 o 
   9   3   9      242.45      231.12      7.46 o 
  10   3   9       61.26       56.88      5.54 o 
  11   3   9        0.10       -0.67      3.17 o 
  12   3   9        3.54        3.58      3.35 o 
  13   3   9        0.00        8.35      3.95 o 
   0   4   9     2462.77     2419.05     32.28 o 
   1   4   9        6.60        7.23      1.46 o 
   2   4   9     1528.23     1339.58     13.91 o 
   3   4   9      589.26      609.88      7.42 o 
   4   4   9      113.80       84.04      3.28 o 
   5   4   9     1108.19     1101.55     12.67 o 
   6   4   9     3498.83     3482.77     23.29 o 
   7   4   9       40.25       25.68      3.26 o 
   8   4   9       16.40        7.91      2.75 o 
   9   4   9       33.30       32.33      4.55 o 
  10   4   9      470.19      476.72     14.23 o 
  11   4   9        1.60        0.75      3.30 o 
  12   4   9        5.81       19.54      4.10 o 
  13   4   9       12.51       17.55      5.20 o 
   1   5   9       91.47      120.36      5.38 o 
   2   5   9       30.69       24.49      2.38 o 
   3   5   9        8.18        6.48      1.73 o 
   4   5   9      681.16      664.38      9.75 o 
   5   5   9      476.98      430.17      7.05 o 
   6   5   9      178.07      171.53      7.09 o 
   7   5   9      194.62      184.72      6.72 o 
   8   5   9      169.67      176.36      7.86 o 
   9   5   9       70.55       85.23      6.95 o 
  10   5   9        0.93       -2.92      3.07 o 
  11   5   9       46.67       37.43      5.50 o 
  12   5   9       25.22       36.54      5.38 o 
   0   6   9      189.61      214.21      9.77 o 
   1   6   9     1114.90     1107.45     18.27 o 
   2   6   9      243.06      249.46      7.41 o 
   3   6   9       27.99       24.86      2.77 o 
   4   6   9       73.90       70.55      3.95 o 
   5   6   9        3.17       -0.58      2.11 o 
   6   6   9      184.99      190.91      9.11 o 
   7   6   9      270.93      235.25      9.60 o 
   8   6   9       33.23       21.03      4.58 o 
   9   6   9       10.98        9.25      3.52 o 
  10   6   9        0.14       -4.47      2.98 o 
  11   6   9        0.01        2.39      3.06 o 
  12   6   9        3.37        3.29      3.69 o 
   1   7   9       13.62       13.80      2.95 o 
   2   7   9      105.63       95.13      5.76 o 
   3   7   9        0.79       -0.68      2.07 o 
   4   7   9       82.85       74.20      5.41 o 
   5   7   9        4.77        3.81      3.96 o 
   6   7   9      323.28      300.62     10.98 o 
   7   7   9       16.21        7.02      3.96 o 
   8   7   9        0.38       -4.64      3.09 o 
   9   7   9        1.21       -0.60      3.09 o 
  10   7   9       59.68       55.33      6.16 o 
  11   7   9        0.03       -0.16      2.75 o 
   0   8   9        0.12        2.71      3.52 o 
   1   8   9       11.24        6.01      2.80 o 
   2   8   9        2.15        0.15      2.74 o 
   3   8   9      102.15       99.92      6.45 o 
   4   8   9       28.28       27.95      4.71 o 
   5   8   9      554.19      577.14     17.86 o 
   6   8   9       51.67       47.78      7.04 o 
   7   8   9       47.18       47.94      7.58 o 
   8   8   9      142.05      146.49     11.47 o 
   9   8   9       22.10       18.87      4.93 o 
  10   8   9        1.06       -4.89      3.26 o 
   1   9   9        6.28        8.07      3.22 o 
   2   9   9        3.03       -0.47      2.98 o 
   3   9   9       26.40       24.52      4.43 o 
   4   9   9      227.91      204.96     13.46 o 
   5   9   9        2.26        3.25      3.95 o 
   6   9   9        5.02        4.05      3.77 o 
   7   9   9       21.19       14.44      4.49 o 
   8   9   9        0.86        6.00      3.77 o 
   0  10   9       52.63       49.15      9.73 o 
   1  10   9       18.48       14.79      4.21 o 
   2  10   9       92.02       98.18      7.93 o 
   3  10   9       10.38       14.08      4.65 o 
   4  10   9       19.49       23.00      5.43 o 
   5  10   9        2.32        6.14      7.05 o 
   6  10   9        0.70        0.03      3.37 o 
   1  11   9        3.41        3.84      6.76 o 
   2  11   9        1.48        5.73      3.99 o 
   3  11   9        0.98        5.37      5.81 o 
   0   0  10      469.48      443.71     13.96 o 
   1   0  10       20.81       31.88      3.51 o 
   2   0  10     1141.79     1239.73     17.64 o 
   3   0  10     3250.53     3529.18     31.25 o 
   4   0  10     9934.01    10643.79     74.35 o 
   5   0  10      457.85      486.89     10.29 o 
   6   0  10      460.89      402.54     11.85 o 
   7   0  10      472.56      464.45     11.18 o 
   8   0  10     3580.00     3503.44     50.19 o 
   9   0  10       34.99       36.44      5.48 o 
  10   0  10       10.04        8.59      3.86 o 
  11   0  10        5.32        4.02      3.58 o 
  12   0  10        2.88        4.19      5.53 o 
  13   0  10       35.99       48.56     12.72 o 
  14   0  10       23.56       17.36     10.25 o 
   1   1  10       63.11       64.79      3.29 o 
   2   1  10     1079.82     1223.02     11.59 o 
   3   1  10     1999.32     2141.06     15.63 o 
   4   1  10     1626.39     1749.90     14.32 o 
   5   1  10       10.11       11.16      1.92 o 
   6   1  10      126.39      133.62      4.50 o 
   7   1  10      714.93      684.23      9.56 o 
   8   1  10       50.33       60.26      3.87 o 
   9   1  10      961.47      908.98     14.11 o 
  10   1  10       94.93      111.72      5.33 o 
  11   1  10        1.52        1.42      2.97 o 
  12   1  10      103.40       98.78      7.97 o 
  13   1  10       58.70       58.50      7.25 o 
  14   1  10        4.29       10.67      6.32 o 
   0   2  10     9010.53     9223.23     70.91 o 
   1   2  10      498.33      545.37      8.15 o 
   2   2  10     1124.98     1168.95     12.73 o 
   3   2  10     1820.39     1910.99     15.26 o 
   4   2  10      384.78      350.36      5.89 o 
   5   2  10       75.70       96.57      4.05 o 
   6   2  10      369.22      372.91      6.77 o 
   7   2  10      113.93       94.93      4.23 o 
   8   2  10       34.42       38.03      3.35 o 
   9   2  10       94.19       92.99      4.68 o 
  10   2  10      213.28      216.94      7.15 o 
  11   2  10       38.45       28.22      4.52 o 
  12   2  10       17.35       24.76      4.66 o 
  13   2  10       20.30       22.64      4.78 o 
  14   2  10        5.37       21.71      5.21 o 
   1   3  10     1890.24     1845.38     16.58 o 
   2   3  10      821.72      793.59     10.31 o 
   3   3  10      846.73      843.67      9.30 o 
   4   3  10       39.30       45.40      2.80 o 
   5   3  10       14.27        8.37      1.76 o 
   6   3  10      124.69      140.26      4.93 o 
   7   3  10      299.37      274.22      8.31 o 
   8   3  10       39.71       33.88      3.83 o 
   9   3  10        2.91       -3.57      2.38 o 
  10   3  10      228.59      225.70      9.14 o 
  11   3  10       14.80       18.22      4.23 o 
  12   3  10       48.97       49.34      5.62 o 
  13   3  10        7.90       16.07      3.98 o 
   0   4  10      147.18      140.44      7.43 o 
   1   4  10       93.36       99.07      3.46 o 
   2   4  10      223.72      190.91      5.10 o 
   3   4  10        4.86        4.68      1.64 o 
   4   4  10        8.49        4.10      1.46 o 
   5   4  10      105.75      113.56      4.01 o 
   6   4  10      182.31      167.28      4.83 o 
   7   4  10      474.53      438.98      9.55 o 
   8   4  10        9.14       13.01      3.02 o 
   9   4  10        0.13        5.05      3.26 o 
  10   4  10       92.20      105.44      7.04 o 
  11   4  10        0.37       -2.20      2.86 o 
  12   4  10        0.65       -0.16      3.32 o 
  13   4  10       23.05       24.64      5.17 o 
   1   5  10      488.66      454.10      9.55 o 
   2   5  10      104.33      121.46      4.34 o 
   3   5  10      109.69      102.98      4.28 o 
   4   5  10       43.19       39.62      3.15 o 
   5   5  10      194.15      179.37      5.43 o 
   6   5  10      602.14      570.95     11.45 o 
   7   5  10        0.43        1.00      2.55 o 
   8   5  10        0.66       -1.79      3.15 o 
   9   5  10        3.01        1.46      3.34 o 
  10   5  10      106.15       93.24      7.52 o 
  11   5  10       67.50       60.52      6.65 o 
  12   5  10        1.24        0.42      3.50 o 
   0   6  10      532.11      513.61     19.14 o 
   1   6  10      203.20      222.35      7.29 o 
   2   6  10        0.52       -0.06      2.10 o 
   3   6  10       25.93       26.04      2.78 o 
   4   6  10      899.06      912.56     12.21 o 
   5   6  10       44.39       47.41      4.17 o 
   6   6  10      162.52      178.55      8.50 o 
   7   6  10       24.52       22.61      4.55 o 
   8   6  10       68.07       80.38      6.80 o 
   9   6  10        7.63       11.30      4.37 o 
  10   6  10       58.63       74.71      6.98 o 
  11   6  10       13.61       18.23      5.21 o 
  12   6  10        2.59       -1.18      3.60 o 
   1   7  10       41.15       46.67      4.58 o 
   2   7  10       12.99       15.74      3.16 o 
   3   7  10        3.04        4.23      2.45 o 
   4   7  10      487.77      443.30     11.08 o 
   5   7  10      379.58      375.62     14.13 o 
   6   7  10       42.39       58.51      7.58 o 
   7   7  10        1.91        3.65      4.01 o 
   8   7  10        1.28        0.22      4.04 o 
   9   7  10        8.49        6.95      4.14 o 
  10   7  10        0.04       11.42      4.16 o 
  11   7  10        8.15       18.90      4.15 o 
   0   8  10      119.32      124.69      9.82 o 
   1   8  10       93.17       97.37      6.27 o 
   2   8  10       63.80       77.64      5.72 o 
   3   8  10       72.28       77.32      6.05 o 
   4   8  10      135.14      138.65     11.47 o 
   5   8  10       40.71       49.34      7.58 o 
   6   8  10        0.07        1.28      4.28 o 
   7   8  10       16.00       17.33      5.25 o 
   8   8  10       51.34       57.81      7.62 o 
   9   8  10       10.08        2.69      4.39 o 
   1   9  10       41.95       37.60      4.60 o 
   2   9  10       15.07        8.35      3.56 o 
   3   9  10        4.43        6.20      3.54 o 
   4   9  10       16.92        7.34      4.19 o 
   5   9  10        3.48       -0.71      3.33 o 
   6   9  10       14.05       10.01      4.18 o 
   7   9  10        2.10       -4.11      4.93 o 
   8   9  10       11.54        9.96      4.02 o 
   0  10  10      144.41      172.66     15.49 o 
   1  10  10        4.65        7.23      5.03 o 
   2  10  10        2.40        6.37      3.59 o 
   3  10  10        9.16        5.29      3.86 o 
   4  10  10       39.28       29.88      5.73 o 
   5  10  10        0.09        0.40      3.37 o 
   6  10  10        1.95        7.67      5.92 o 
   1  11  10        2.35        1.38      4.45 o 
   2  11  10        2.26       -0.55      3.68 o 
   1   1  11     7355.02     7682.84     47.76 o 
   2   1  11      619.68      665.10      8.59 o 
   3   1  11      414.86      318.24      6.51 o 
   4   1  11      186.50      203.06      4.80 o 
   5   1  11     2763.37     2619.81     19.52 o 
   6   1  11       41.66       48.73      3.23 o 
   7   1  11      844.97      783.05     10.57 o 
   8   1  11       66.04       72.47      4.32 o 
   9   1  11      364.18      345.61      7.79 o 
  10   1  11       15.38       13.27      2.92 o 
  11   1  11       54.97       83.90      6.01 o 
  12   1  11        0.80       -0.81      3.21 o 
  13   1  11        6.91        6.31      4.44 o 
  14   1  11       11.24       14.76      5.36 o 
   0   2  11        1.60        2.77      2.55 o 
   1   2  11      160.93      162.89      4.66 o 
   2   2  11      642.70      631.87      9.42 o 
   3   2  11      338.82      405.48      8.41 o 
   4   2  11      969.73     1040.64     11.25 o 
   5   2  11      191.59      196.45      5.80 o 
   6   2  11      456.86      450.99      7.58 o 
   7   2  11        0.12       -1.14      1.73 o 
   8   2  11      259.04      251.30      6.44 o 
   9   2  11      106.40       99.95      4.94 o 
  10   2  11       16.96       17.25      3.30 o 
  11   2  11        0.84        3.70      3.56 o 
  12   2  11       15.58       13.81      4.16 o 
  13   2  11       84.92       96.96      8.01 o 
   1   3  11       40.27       39.64      2.19 o 
   2   3  11       12.67       26.48      2.57 o 
   3   3  11       46.51       51.59      3.28 o 
   4   3  11      282.68      278.30      5.66 o 
   5   3  11      294.95      244.17      5.38 o 
   6   3  11      155.57      156.53      5.24 o 
   7   3  11      299.79      272.88      6.74 o 
   8   3  11      281.30      267.94      7.80 o 
   9   3  11        6.05        5.81      2.99 o 
  10   3  11      427.18      415.33     11.52 o 
  11   3  11       17.79       23.87      4.59 o 
  12   3  11       49.22       42.08      5.42 o 
  13   3  11        0.04        3.81      6.54 o 
   0   4  11        0.12        1.92      2.45 o 
   1   4  11      101.45      105.33      3.83 o 
   2   4  11       32.32       42.63      3.00 o 
   3   4  11      651.80      682.69     10.28 o 
   4   4  11       60.68       61.90      3.10 o 
   5   4  11      452.71      472.60      8.38 o 
   6   4  11       26.35       23.62      3.15 o 
   7   4  11       41.07       38.76      3.90 o 
   8   4  11      124.57      128.43      6.11 o 
   9   4  11      335.42      316.84      9.74 o 
  10   4  11       17.84       15.50      4.14 o 
  11   4  11       15.68        8.27      3.82 o 
  12   4  11       54.56       44.62      5.95 o 
  13   4  11       40.15       36.95      6.37 o 
   1   5  11       11.26       15.71      2.97 o 
   2   5  11       86.27      106.35      4.31 o 
   3   5  11      861.62      796.64     10.88 o 
   4   5  11       89.05       75.80      4.34 o 
   5   5  11      123.14      137.45      5.21 o 
   6   5  11      428.33      408.66     11.48 o 
   7   5  11      440.58      435.60     10.72 o 
   8   5  11       14.43       13.00      3.95 o 
   9   5  11       52.77       79.81      7.01 o 
  10   5  11       55.45       65.93      6.59 o 
  11   5  11        0.17       -0.93      3.30 o 
  12   5  11        1.35       -3.32      3.32 o 
   0   6  11     1115.91     1169.40     40.31 o 
   1   6  11      200.88      208.46      7.16 o 
   2   6  11      453.31      408.52      9.89 o 
   3   6  11        6.81        5.29      2.34 o 
   4   6  11      473.83      475.37      9.90 o 
   5   6  11       28.13       27.90      3.51 o 
   6   6  11      340.08      304.99      9.40 o 
   7   6  11        5.88        0.89      2.96 o 
   8   6  11      137.98      133.52      8.64 o 
   9   6  11      205.14      189.11      9.87 o 
  10   6  11        0.90        1.59      2.89 o 
  11   6  11        5.57        8.30      3.61 o 
   1   7  11      818.79      742.42     13.89 o 
   2   7  11       22.80       25.54      3.83 o 
   3   7  11      742.42      727.73     12.92 o 
   4   7  11       37.67       38.96      4.68 o 
   5   7  11        6.37        8.99      4.68 o 
   6   7  11       47.97       43.82      6.72 o 
   7   7  11       26.10       31.67      6.09 o 
   8   7  11       53.88       45.24      6.82 o 
   9   7  11       44.15       23.42      5.52 o 
  10   7  11        0.01        2.13      3.44 o 
   0   8  11       70.51       67.25      8.00 o 
   1   8  11       23.19       22.67      3.84 o 
   2   8  11       27.57       22.26      3.86 o 
   3   8  11       17.54       20.81      4.13 o 
   4   8  11       37.98       36.91      6.16 o 
   5   8  11      222.33      213.05     12.62 o 
   6   8  11      108.29      122.27     10.81 o 
   7   8  11       24.45       20.77      5.26 o 
   8   8  11        1.10       -0.24      3.98 o 
   9   8  11       35.07       36.45      6.41 o 
   1   9  11       19.63       22.15      3.94 o 
   2   9  11        7.51        6.21      3.69 o 
   3   9  11        2.15        2.94      3.27 o 
   4   9  11        0.31        2.13      3.64 o 
   5   9  11       25.53       33.55      5.96 o 
   6   9  11        3.28       13.57      4.74 o 
   7   9  11        7.38       10.80      4.34 o 
   8   9  11        6.67        0.93      5.04 o 
   0  10  11        7.10        1.14      5.73 o 
   1  10  11        2.05       -2.63      3.09 o 
   2  10  11        4.79        7.13      3.71 o 
   3  10  11        1.25        0.20      3.67 o 
   4  10  11        2.45        6.44      4.07 o 
   5  10  11        1.30        7.36      3.86 o 
   0   0  12    11633.11    12607.56    136.33 o 
   1   0  12     1757.98     1938.57     25.09 o 
   2   0  12     4073.43     4606.52     44.10 o 
   3   0  12      686.78      711.81     14.29 o 
   4   0  12      152.15      183.33      6.63 o 
   5   0  12      180.63      204.02      7.65 o 
   6   0  12       67.17       66.78      5.90 o 
   7   0  12     1547.31     1480.17     34.75 o 
   8   0  12        5.74        4.28      3.35 o 
   9   0  12      513.87      508.07     13.32 o 
  10   0  12      308.47      294.91     10.73 o 
  11   0  12      163.85      162.94      9.29 o 
  12   0  12      132.34      174.34     14.36 o 
  13   0  12        0.21        1.78      7.64 o 
   1   1  12     2727.51     2886.93     25.58 o 
   2   1  12     2392.27     2618.45     19.86 o 
   3   1  12      238.09      206.18      5.46 o 
   4   1  12      109.03      103.57      4.16 o 
   5   1  12     2016.98     2058.32     17.21 o 
   6   1  12      732.14      709.82      9.85 o 
   7   1  12        4.89        7.11      2.38 o 
   8   1  12      325.30      304.23      7.17 o 
   9   1  12       46.51       68.64      4.54 o 
  10   1  12       35.77       39.64      4.29 o 
  11   1  12       18.88       20.86      4.20 o 
  12   1  12       52.61       55.68      5.89 o 
  13   1  12        5.17        3.38      4.34 o 
   0   2  12     4392.95     4397.65     40.99 o 
   1   2  12       16.09        9.05      2.01 o 
   2   2  12       76.94       72.17      3.70 o 
   3   2  12      228.60      212.38      5.47 o 
   4   2  12      103.08      109.97      4.15 o 
   5   2  12      232.47      253.09      6.08 o 
   6   2  12       30.27       30.94      2.89 o 
   7   2  12      787.35      749.05     10.63 o 
   8   2  12       24.90       23.13      3.10 o 
   9   2  12      426.00      396.79      8.38 o 
  10   2  12       96.13      104.17      5.88 o 
  11   2  12       17.06       23.00      4.55 o 
  12   2  12       17.87       33.86      5.23 o 
  13   2  12       32.91       37.90      5.87 o 
   1   3  12     1138.05     1080.73     11.04 o 
   2   3  12       40.76       45.87      3.28 o 
   3   3  12      403.26      353.34      7.10 o 
   4   3  12       95.46       91.62      4.15 o 
   5   3  12      509.64      480.84      7.93 o 
   6   3  12      388.64      384.00      7.83 o 
   7   3  12       68.68       84.97      4.62 o 
   8   3  12      342.85      330.55      8.71 o 
   9   3  12      230.53      258.46     10.00 o 
  10   3  12      149.08      171.82      8.46 o 
  11   3  12       46.41       65.00      6.09 o 
  12   3  12        0.02       -1.74      3.56 o 
  13   3  12       10.37       27.51      4.56 o 
   0   4  12        0.00       -0.57      2.38 o 
   1   4  12       28.89       25.23      2.49 o 
   2   4  12      369.13      362.53      7.41 o 
   3   4  12      178.34      169.55      5.37 o 
   4   4  12        0.11        0.33      1.67 o 
   5   4  12       64.63       68.43      3.69 o 
   6   4  12       33.66       34.43      2.94 o 
   7   4  12        5.68        6.85      2.80 o 
   8   4  12        3.11       -1.24      2.69 o 
   9   4  12       84.03       66.86      6.47 o 
  10   4  12       12.85       15.58      4.34 o 
  11   4  12        0.88        3.35      3.59 o 
  12   4  12        0.29        3.58      3.51 o 
   1   5  12      762.22      772.82     13.34 o 
   2   5  12      104.39       91.88      5.41 o 
   3   5  12      468.93      476.01      8.48 o 
   4   5  12      661.23      650.83     10.31 o 
   5   5  12      443.23      419.48      8.44 o 
   6   5  12       15.61       13.68      3.54 o 
   7   5  12      427.43      432.69     11.55 o 
   8   5  12        2.88        1.64      3.15 o 
   9   5  12       38.43       28.50      4.76 o 
  10   5  12        2.00       -1.56      4.58 o 
  11   5  12       49.07       65.63      6.65 o 
  12   5  12        5.36        8.77      3.74 o 
   0   6  12       61.68       61.61      8.19 o 
   1   6  12       81.38       81.29      5.54 o 
   2   6  12       41.71       33.11      3.99 o 
   3   6  12       30.28       35.47      3.92 o 
   4   6  12        0.06       -3.80      2.53 o 
   5   6  12       79.99       84.06      5.91 o 
   6   6  12       43.16       36.84      5.57 o 
   7   6  12       11.75        9.09      4.00 o 
   8   6  12       68.48       56.75      6.37 o 
   9   6  12       24.79       34.69      5.13 o 
  10   6  12       22.78       31.04      4.92 o 
  11   6  12        3.85        7.27      3.42 o 
   1   7  12      249.96      270.96      8.84 o 
   2   7  12        2.41        4.38      2.93 o 
   3   7  12      301.06      290.42      8.60 o 
   4   7  12       45.83       46.22      5.05 o 
   5   7  12      410.67      398.95     12.82 o 
   6   7  12        5.02        1.91      3.98 o 
   7   7  12        0.13        2.85      3.75 o 
   8   7  12        7.70        9.44      4.68 o 
   9   7  12        3.78       -0.16      3.65 o 
  10   7  12        7.61       14.22      4.71 o 
   0   8  12       11.76       14.63      5.13 o 
   1   8  12      164.10      162.27      7.96 o 
   2   8  12      378.06      353.18     11.66 o 
   3   8  12       10.47        9.62      3.54 o 
   4   8  12       93.80       98.73      9.27 o 
   5   8  12       56.04       35.15      7.39 o 
   6   8  12       75.15       73.37      8.50 o 
   7   8  12       24.34       23.87      6.12 o 
   8   8  12        3.05        2.72      5.81 o 
   9   8  12        0.27       -3.02      3.23 o 
   1   9  12       23.91       23.43      4.61 o 
   2   9  12       16.50       15.18      4.21 o 
   3   9  12      128.84      127.36      8.74 o 
   4   9  12       14.30       19.31      4.96 o 
   5   9  12        0.65       -3.27      6.25 o 
   6   9  12       37.27       28.76      5.93 o 
   7   9  12       12.61       18.85      4.85 o 
   0  10  12       42.49       34.93      8.49 o 
   1  10  12        0.00       -0.99      3.11 o 
   2  10  12        0.06       -2.56      3.02 o 
   3  10  12        0.86       -2.09      6.53 o 
   4  10  12       12.53       10.86      4.18 o 
   5  10  12        0.39       -0.18      3.25 o 
   1   1  13      833.06      779.56     11.22 o 
   2   1  13     1277.72     1464.48     14.30 o 
   3   1  13      811.04      745.75     10.66 o 
   4   1  13      182.10      184.56      5.61 o 
   5   1  13       76.61       89.99      4.54 o 
   6   1  13      302.41      279.61      6.47 o 
   7   1  13      881.66      841.67     11.78 o 
   8   1  13      274.61      247.08      6.67 o 
   9   1  13        8.22        8.12      2.62 o 
  10   1  13        0.05        1.45      2.44 o 
  11   1  13      137.99      152.55      7.71 o 
  12   1  13       30.20       34.93      5.55 o 
  13   1  13        2.49       10.85      4.89 o 
   0   2  13     1298.05     1172.22     17.71 o 
   1   2  13       45.32       30.93      2.95 o 
   2   2  13     1349.42     1216.84     13.60 o 
   3   2  13      172.29      153.64      5.12 o 
   4   2  13       67.96       50.48      3.50 o 
   5   2  13       28.01       23.77      2.86 o 
   6   2  13      709.58      655.23     10.34 o 
   7   2  13     1067.14     1021.20     12.73 o 
   8   2  13        6.61        7.31      2.44 o 
   9   2  13       27.52       22.12      3.43 o 
  10   2  13        8.10        8.17      3.09 o 
  11   2  13        2.11        5.35      3.83 o 
  12   2  13       37.08       46.72      5.67 o 
  13   2  13        0.03        4.79      4.08 o 
   1   3  13      289.91      299.72      8.15 o 
   2   3  13       46.81       36.24      3.16 o 
   3   3  13       96.95       98.50      4.57 o 
   4   3  13       38.13       42.52      3.36 o 
   5   3  13        8.77        4.68      1.91 o 
   6   3  13        5.43        4.08      2.15 o 
   7   3  13      337.02      341.61      8.03 o 
   8   3  13      164.65      139.49      7.77 o 
   9   3  13      173.51      165.38      7.41 o 
  10   3  13        0.94        1.16      4.14 o 
  11   3  13      106.52      112.80      7.71 o 
  12   3  13       12.34       12.18      4.45 o 
  13   3  13       89.74       97.08      8.09 o 
   0   4  13      699.64      645.78     16.89 o 
   1   4  13       10.95       12.15      2.26 o 
   2   4  13      408.95      387.86      8.02 o 
   3   4  13       53.50       52.64      3.66 o 
   4   4  13      167.93      158.35      5.70 o 
   5   4  13      278.12      262.39      7.31 o 
   6   4  13      120.52      124.54      5.50 o 
   7   4  13       78.09       89.09      6.08 o 
   8   4  13       92.80      102.96      6.46 o 
   9   4  13        0.00        0.78      3.17 o 
  10   4  13        0.04        0.39      3.37 o 
  11   4  13       23.83       11.17      6.39 o 
  12   4  13        9.64       13.93      4.28 o 
   1   5  13        7.86        5.29      2.35 o 
   2   5  13      167.65      157.16      6.70 o 
   3   5  13       41.67       46.67      4.11 o 
   4   5  13      367.74      333.18      7.70 o 
   5   5  13        0.98        3.02      2.21 o 
   6   5  13        3.93        0.60      2.82 o 
   7   5  13       10.06       10.12      3.47 o 
   8   5  13       14.64       15.03      4.06 o 
   9   5  13       88.00       81.53      7.04 o 
  10   5  13       14.80       13.66      4.22 o 
  11   5  13        3.48        6.00      3.95 o 
   0   6  13      401.45      384.30     14.24 o 
   1   6  13       66.94       62.06      5.20 o 
   2   6  13       33.81       41.13      4.44 o 
   3   6  13     1560.72     1655.49     20.16 o 
   4   6  13      299.55      340.54      8.97 o 
   5   6  13        0.01        4.54      3.58 o 
   6   6  13        3.59        3.19      3.42 o 
   7   6  13      350.97      356.07     19.68 o 
   8   6  13       49.49       54.24      7.15 o 
   9   6  13       71.60       68.05      8.24 o 
  10   6  13        4.96        9.25      3.77 o 
  11   6  13        0.60       -4.75      3.17 o 
   1   7  13       21.05       26.60      3.93 o 
   2   7  13       11.09       16.81      3.59 o 
   3   7  13       21.07       23.67      3.79 o 
   4   7  13       44.33       40.79      4.84 o 
   5   7  13      144.85      162.28      9.51 o 
   6   7  13        1.14        4.64      3.87 o 
   7   7  13       86.72       92.75      9.38 o 
   8   7  13       57.95       53.19      7.72 o 
   9   7  13       32.76       34.25      6.33 o 
  10   7  13        1.95       -4.59      3.06 o 
   0   8  13       51.21       51.51      7.43 o 
   1   8  13       43.57       39.85      4.72 o 
   2   8  13        0.00       -3.94      2.69 o 
   3   8  13       16.10       16.11      3.77 o 
   4   8  13       25.13       20.86      5.36 o 
   5   8  13       46.66       62.29      7.98 o 
   6   8  13        1.82       10.01      7.14 o 
   7   8  13        5.12        0.58      3.64 o 
   8   8  13        5.81        9.86      3.99 o 
   1   9  13        2.83       -0.72      3.09 o 
   2   9  13        0.80        0.05      3.69 o 
   3   9  13       42.62       60.99      7.74 o 
   4   9  13        1.72        6.94      4.18 o 
   5   9  13        0.43       -4.63      5.30 o 
   6   9  13        3.97        6.60      5.81 o 
   7   9  13       21.47       36.92      6.22 o 
   0  10  13        1.31       -1.84      4.92 o 
   1  10  13        3.51       -0.69      2.96 o 
   2  10  13       37.38       53.90      6.17 o 
   3  10  13        3.01       11.38      4.12 o 
   4  10  13        0.01        0.75      3.34 o 
   0   0  14     6428.08     6431.37     92.91 o 
   1   0  14     1078.91     1080.56     18.42 o 
   2   0  14     4122.98     3978.61     41.62 o 
   3   0  14      276.16      263.10      9.43 o 
   4   0  14     2480.08     2402.32     35.49 o 
   5   0  14      893.03      886.81     18.01 o 
   6   0  14       10.98       10.59      3.35 o 
   7   0  14      854.05      789.20     16.02 o 
   8   0  14       80.85       88.80      8.24 o 
   9   0  14       95.02       98.22      7.53 o 
  10   0  14       15.32       22.41      4.83 o 
  11   0  14        8.88        3.22      4.77 o 
  12   0  14        8.65       13.71      6.65 o 
  13   0  14        3.13        2.57      6.94 o 
   1   1  14       29.22       23.28      2.79 o 
   2   1  14        3.97        4.13      1.70 o 
   3   1  14       72.51       71.10      4.20 o 
   4   1  14      146.66      170.40      5.68 o 
   5   1  14       48.72       56.62      3.81 o 
   6   1  14      254.09      273.38      6.60 o 
   7   1  14        0.06       -0.26      2.06 o 
   8   1  14        2.45        2.26      2.12 o 
   9   1  14       80.59       83.68      4.96 o 
  10   1  14        0.86        0.19      2.34 o 
  11   1  14        6.57        9.30      3.38 o 
  12   1  14       67.80       77.96      6.29 o 
  13   1  14       14.90       21.69      5.42 o 
   0   2  14      610.63      623.81     13.56 o 
   1   2  14       48.91       53.09      3.82 o 
   2   2  14     1250.07     1223.94     14.08 o 
   3   2  14        0.95        0.77      1.64 o 
   4   2  14      320.92      312.64      7.23 o 
   5   2  14      428.84      397.33      8.35 o 
   6   2  14     2076.52     1979.54     21.01 o 
   7   2  14      101.78      104.52      4.98 o 
   8   2  14       27.36       31.28      3.43 o 
   9   2  14        2.99       -0.11      2.57 o 
  10   2  14      129.12      137.96      7.36 o 
  11   2  14        5.03        9.42      3.87 o 
  12   2  14       86.20       72.50      6.60 o 
  13   2  14       15.78       21.19      5.12 o 
   1   3  14     1145.73     1092.19     11.97 o 
   2   3  14      290.58      294.98      9.83 o 
   3   3  14      102.21       90.04      4.54 o 
   4   3  14      215.34      215.27      6.26 o 
   5   3  14      224.66      203.95      5.84 o 
   6   3  14      146.58      143.88      5.99 o 
   7   3  14      630.16      627.37     11.35 o 
   8   3  14       37.08       46.12      4.48 o 
   9   3  14       23.14       25.54      3.96 o 
  10   3  14        4.21        0.55      3.72 o 
  11   3  14       16.52       20.37      4.84 o 
  12   3  14       29.11       37.51      5.57 o 
   0   4  14      216.32      200.83     10.25 o 
   1   4  14      107.41      102.89      4.72 o 
   2   4  14       10.09       15.14      2.55 o 
   3   4  14       10.51       11.73      2.47 o 
   4   4  14      331.70      306.38      7.51 o 
   5   4  14       46.44       45.27      3.96 o 
   6   4  14      120.20      126.81      5.70 o 
   7   4  14       91.40       90.70      6.81 o 
   8   4  14        5.67        5.79      3.01 o 
   9   4  14       21.45       12.30      4.09 o 
  10   4  14        7.43        1.39      3.73 o 
  11   4  14        1.30        0.20      3.54 o 
  12   4  14        4.35        7.25      4.03 o 
   1   5  14      118.68      127.54      6.58 o 
   2   5  14      277.47      276.43      8.51 o 
   3   5  14      606.92      581.51     11.34 o 
   4   5  14      235.30      230.10      7.70 o 
   5   5  14      289.49      283.30      7.54 o 
   6   5  14      228.39      218.54      8.90 o 
   7   5  14      132.05      126.68      7.58 o 
   8   5  14        1.99        3.96      3.65 o 
   9   5  14        0.68        3.64      3.45 o 
  10   5  14       84.98       78.89      7.18 o 
  11   5  14        4.58        6.30      3.43 o 
   0   6  14      439.57      400.99     14.96 o 
   1   6  14      735.34      721.38     18.12 o 
   2   6  14      429.76      406.96     10.61 o 
   3   6  14      282.12      268.13      8.47 o 
   4   6  14      128.44      141.74      6.71 o 
   5   6  14        0.01       -3.68      3.07 o 
   6   6  14       39.29       54.30      6.50 o 
   7   6  14       13.03        3.92      4.07 o 
   8   6  14        0.57       -1.00      4.67 o 
   9   6  14       10.68        8.48      5.71 o 
  10   6  14       40.09       44.75     11.22 o 
   1   7  14       18.43       13.93      3.51 o 
   2   7  14       20.87       27.79      4.03 o 
   3   7  14       14.32       13.15      3.15 o 
   4   7  14      120.79      105.25      7.07 o 
   5   7  14        4.60       10.98      4.06 o 
   6   7  14       10.87        7.62      3.95 o 
   7   7  14        9.97        7.95      4.72 o 
   8   7  14      293.79      261.32     14.24 o 
   9   7  14        8.14        3.83      5.81 o 
   0   8  14       83.83       94.84      9.70 o 
   1   8  14        2.96        4.87      3.15 o 
   2   8  14      249.73      244.03     10.49 o 
   3   8  14        0.60        5.26      3.25 o 
   4   8  14       36.29       55.23      6.53 o 
   5   8  14        1.49        1.69      3.87 o 
   6   8  14      122.07      146.73     11.54 o 
   7   8  14        0.00        8.25      5.71 o 
   8   8  14        1.14        4.06      3.89 o 
   1   9  14        0.14        2.13      3.30 o 
   2   9  14       44.07       46.79      5.90 o 
   3   9  14       59.17       74.99      8.42 o 
   4   9  14        2.00        0.67      4.79 o 
   5   9  14        1.48       -3.26      2.92 o 
   6   9  14        0.00        1.97      3.29 o 
   0  10  14       22.04       35.64      8.83 o 
   1  10  14        2.53        3.87      3.92 o 
   2  10  14        2.95        7.66      3.88 o 
   3  10  14        0.21        3.50      5.92 o 
   1   1  15     1251.75     1228.76     15.58 o 
   2   1  15      959.55      987.72     12.20 o 
   3   1  15      757.99      709.92     11.16 o 
   4   1  15      194.14      184.74      6.05 o 
   5   1  15        0.81        1.26      1.92 o 
   6   1  15      189.39      190.72      6.25 o 
   7   1  15       25.97       25.69      3.13 o 
   8   1  15       62.41       51.93      4.09 o 
   9   1  15       36.72       37.09      3.78 o 
  10   1  15        8.68        6.01      2.99 o 
  11   1  15       15.73       24.25      3.99 o 
  12   1  15        8.17       16.25      3.94 o 
   0   2  15     3778.46     3881.33     40.43 o 
   1   2  15      163.03      172.47      5.94 o 
   2   2  15        4.59        5.91      2.03 o 
   3   2  15       32.24       29.31      3.05 o 
   4   2  15      681.54      681.66     17.44 o 
   5   2  15      318.25      287.29      8.19 o 
   6   2  15        3.19        2.81      2.40 o 
   7   2  15       80.99       86.64      5.06 o 
   8   2  15        8.73       12.39      2.98 o 
   9   2  15       45.24       41.81      4.69 o 
  10   2  15       13.24       19.28      3.79 o 
  11   2  15        0.13       -0.46      3.08 o 
  12   2  15        0.90        9.68      3.87 o 
   1   3  15       96.08      118.82      5.43 o 
   2   3  15       78.52       79.84      4.70 o 
   3   3  15        9.30        9.50      2.37 o 
   4   3  15       92.30       97.45      5.10 o 
   5   3  15      299.69      285.24      7.59 o 
   6   3  15       26.99       26.87      3.46 o 
   7   3  15      124.26      124.69      6.64 o 
   8   3  15      224.32      216.32      8.96 o 
   9   3  15        0.51        1.66      3.02 o 
  10   3  15       12.60       10.57      3.99 o 
  11   3  15       36.34       31.16      4.98 o 
  12   3  15       35.97       37.05     10.16 o 
   0   4  15     2423.36     2248.13     40.59 o 
   1   4  15        0.93       -0.91      2.21 o 
   2   4  15     1335.25     1300.78     16.05 o 
   3   4  15       70.38       69.45      4.51 o 
   4   4  15      332.73      331.22      8.00 o 
   5   4  15       48.58       52.71      4.28 o 
   6   4  15      465.39      456.82      9.71 o 
   7   4  15      591.51      547.66     13.35 o 
   8   4  15       11.00       15.95      3.85 o 
   9   4  15        1.69        3.64      4.06 o 
  10   4  15       11.98       15.09      4.36 o 
  11   4  15       69.74       87.37      7.62 o 
   1   5  15     1932.22     1815.80     23.01 o 
   2   5  15        3.24        5.78      2.93 o 
   3   5  15       15.32       18.25      3.50 o 
   4   5  15       24.83       25.28      3.82 o 
   5   5  15        1.67       -0.08      2.39 o 
   6   5  15       24.33       26.83      4.88 o 
   7   5  15       67.79       61.74      6.61 o 
   8   5  15        0.22        1.31      3.44 o 
   9   5  15        4.20       -1.07      3.49 o 
  10   5  15        2.27       -2.64      3.45 o 
  11   5  15       19.91       17.03      7.69 o 
   0   6  15      333.80      336.14     24.77 o 
   1   6  15      182.72      173.25      7.92 o 
   2   6  15       77.39       74.71      5.86 o 
   3   6  15      432.34      399.73     10.92 o 
   4   6  15       61.87       62.63      5.14 o 
   5   6  15        0.38       -0.71      3.29 o 
   6   6  15        0.29       -0.53      3.27 o 
   7   6  15       26.00       33.33      6.22 o 
   8   6  15       11.78       11.92      4.80 o 
   9   6  15        9.59       14.73      5.02 o 
  10   6  15        4.05        2.05      4.09 o 
   1   7  15        3.42        4.08      2.87 o 
   2   7  15        1.88        1.67      2.81 o 
   3   7  15        2.18        2.16      2.95 o 
   4   7  15       84.71       75.24      7.22 o 
   5   7  15       78.25       85.99      7.72 o 
   6   7  15        4.22        6.12      4.42 o 
   7   7  15       48.23       51.58      7.48 o 
   8   7  15       15.15       14.38      4.79 o 
   9   7  15       52.24       52.43      7.30 o 
   0   8  15        0.59        1.84      4.13 o 
   1   8  15        5.28       -0.21      2.95 o 
   2   8  15       17.51       24.19      4.84 o 
   3   8  15        1.11        2.22      2.83 o 
   4   8  15        3.67        1.35      3.89 o 
   5   8  15        5.04       11.21      4.34 o 
   6   8  15        7.31        2.34      3.77 o 
   7   8  15        1.45        5.09      3.77 o 
   1   9  15        5.43        4.36      3.69 o 
   2   9  15        9.57       14.46      3.95 o 
   3   9  15       78.04       98.13      9.62 o 
   4   9  15       12.56       13.37      6.64 o 
   5   9  15        3.35       14.93      4.13 o 
   0  10  15       27.39       33.13      8.23 o 
   1  10  15        2.15        5.67      3.39 o 
   2  10  15        1.61        8.38      6.40 o 
   0   0  16       79.48      114.41     10.73 o 
   1   0  16        6.19        2.45      2.38 o 
   2   0  16       48.91       45.94      5.16 o 
   3   0  16        3.57       10.43      3.43 o 
   4   0  16       97.67      103.93      7.48 o 
   5   0  16        0.51        2.77      2.90 o 
   6   0  16       40.64       32.71      5.25 o 
   7   0  16      253.92      261.17      9.90 o 
   8   0  16      244.98      222.07     10.00 o 
   9   0  16       23.90       24.52      5.04 o 
  10   0  16        1.26        5.04      3.70 o 
  11   0  16       64.64       59.46      8.10 o 
  12   0  16      109.14      131.80     13.26 o 
   1   1  16       15.90       21.80      3.70 o 
   2   1  16       61.29       60.94      4.16 o 
   3   1  16      100.85       98.85      5.14 o 
   4   1  16      106.11      111.98      5.48 o 
   5   1  16        0.46       -0.62      2.08 o 
   6   1  16        9.74        8.77      2.56 o 
   7   1  16        9.49       10.94      2.55 o 
   8   1  16       47.66       47.62      4.03 o 
   9   1  16      135.40      137.80      6.23 o 
  10   1  16       24.69       23.87      3.95 o 
  11   1  16        2.14       -0.32      2.95 o 
  12   1  16       50.21       51.80      5.89 o 
   0   2  16     1497.02     1521.48     41.71 o 
   1   2  16     1341.47     1318.30     16.53 o 
   2   2  16       95.35       96.02      4.86 o 
   3   2  16       10.22        7.84      2.29 o 
   4   2  16      253.62      237.36      7.39 o 
   5   2  16      540.88      463.69     10.45 o 
   6   2  16       96.29      108.15      6.15 o 
   7   2  16      543.63      538.19     10.92 o 
   8   2  16        6.68        6.33      2.63 o 
   9   2  16       76.93       76.52      5.77 o 
  10   2  16       19.99       14.95      3.80 o 
  11   2  16       13.65       10.79      3.83 o 
  12   2  16        3.29        1.58      3.58 o 
   1   3  16     1375.42     1349.97     14.67 o 
   2   3  16      352.84      357.27      8.52 o 
   3   3  16     1760.45     1699.47     18.53 o 
   4   3  16      775.04      755.74     12.16 o 
   5   3  16       76.94       83.44      5.09 o 
   6   3  16        1.75       -1.12      2.53 o 
   7   3  16       40.77       50.00      4.78 o 
   8   3  16       93.33       76.47      6.39 o 
   9   3  16      254.78      280.38     12.33 o 
  10   3  16        5.67       12.30      4.32 o 
  11   3  16        5.12       12.68      4.39 o 
  12   3  16        0.61       -0.29      3.71 o 
   0   4  16       24.70       17.48      4.83 o 
   1   4  16       27.49       31.77      4.19 o 
   2   4  16      424.13      426.53     10.90 o 
   3   4  16      247.08      222.45      7.84 o 
   4   4  16      197.03      195.90      6.95 o 
   5   4  16      379.74      375.33      9.04 o 
   6   4  16        6.07        6.73      2.94 o 
   7   4  16       33.54       30.89      4.77 o 
   8   4  16       87.21       76.94      6.67 o 
   9   4  16       15.56       16.22      4.85 o 
  10   4  16        1.13       -4.58      3.06 o 
  11   4  16       14.16       12.35      3.74 o 
   1   5  16        0.21       -3.29      2.68 o 
   2   5  16       73.78       76.17      6.55 o 
   3   5  16      840.52      865.36     15.93 o 
   4   5  16        1.17        1.29      2.66 o 
   5   5  16        1.08        4.70      2.76 o 
   6   5  16       10.59       11.52      4.21 o 
   7   5  16      370.08      374.48     13.12 o 
   8   5  16       11.81       12.93      5.19 o 
   9   5  16       14.42       13.35      6.02 o 
  10   5  16       23.96       23.21      5.59 o 
   0   6  16      702.04      635.33     19.61 o 
   1   6  16        5.97        3.78      2.97 o 
   2   6  16       17.33       22.39      4.03 o 
   3   6  16       34.57       30.62      4.02 o 
   4   6  16        6.87        5.92      2.82 o 
   5   6  16       44.02       47.28      6.03 o 
   6   6  16       66.26       68.72      6.98 o 
   7   6  16       18.47       23.23      5.58 o 
   8   6  16        0.67        0.59      3.60 o 
   9   6  16       15.63       26.98      5.41 o 
  10   6  16        7.30        7.61      4.79 o 
   1   7  16       29.37       22.09      4.18 o 
   2   7  16        7.17        7.25      3.18 o 
   3   7  16      104.71      115.07      7.77 o 
   4   7  16       22.02       16.96      4.26 o 
   5   7  16        4.31        1.82      3.35 o 
   6   7  16        1.29        1.14      4.05 o 
   7   7  16        0.07       -1.82      3.99 o 
   8   7  16        2.01       -6.53      5.00 o 
   0   8  16       70.14       66.09      8.76 o 
   1   8  16       11.37       16.06      3.90 o 
   2   8  16        0.16        1.29      3.25 o 
   3   8  16        0.81        0.02      3.22 o 
   4   8  16       31.14       26.29      5.18 o 
   5   8  16       14.95        4.29      3.65 o 
   6   8  16        8.73        4.58      4.22 o 
   7   8  16        0.43        7.18      3.94 o 
   1   9  16       15.25       18.19      4.69 o 
   2   9  16       17.32       17.74      4.68 o 
   3   9  16        5.58       17.40      4.59 o 
   4   9  16        3.04       10.06      3.77 o 
   5   9  16        3.52        0.35      3.44 o 
   1   1  17      884.64      824.43     13.34 o 
   2   1  17      166.12      176.18      6.30 o 
   3   1  17      731.62      666.87     11.40 o 
   4   1  17       13.23       19.58      3.10 o 
   5   1  17      147.97      133.51      6.18 o 
   6   1  17       92.26       98.48      5.66 o 
   7   1  17       26.52       25.57      3.39 o 
   8   1  17        8.37       11.53      2.67 o 
   9   1  17      100.84      114.89      5.96 o 
  10   1  17       23.77       17.02      3.56 o 
  11   1  17        6.51        7.79      3.20 o 
  12   1  17        0.18       -6.19      4.13 o 
   0   2  17      211.14      212.95      8.74 o 
   1   2  17       16.22       12.97      3.08 o 
   2   2  17      108.82       96.38      5.16 o 
   3   2  17      377.16      361.49      8.49 o 
   4   2  17       30.37       33.92      3.83 o 
   5   2  17       28.65       33.41      4.05 o 
   6   2  17      153.21      143.95      7.17 o 
   7   2  17       16.10       23.09      3.57 o 
   8   2  17        0.77       -2.07      2.29 o 
   9   2  17        6.22        8.48      3.38 o 
  10   2  17        1.43       -2.72      3.21 o 
  11   2  17        0.31       -0.82      2.93 o 
   1   3  17      249.25      276.92      6.83 o 
   2   3  17      204.10      204.46      7.05 o 
   3   3  17       12.86       11.62      2.79 o 
   4   3  17      285.73      286.38      8.01 o 
   5   3  17      198.08      189.07      7.71 o 
   6   3  17       17.45       14.59      3.49 o 
   7   3  17        1.15       -1.04      2.48 o 
   8   3  17       57.36       49.10      5.66 o 
   9   3  17       53.05       44.05      5.88 o 
  10   3  17        8.90        6.76      3.93 o 
  11   3  17        0.69        5.90      3.64 o 
   0   4  17      343.01      352.25     14.65 o 
   1   4  17     2674.50     2657.96     29.58 o 
   2   4  17      433.86      434.23     12.58 o 
   3   4  17        7.07        5.54      3.41 o 
   4   4  17      542.85      523.50     11.63 o 
   5   4  17     1008.46     1004.47     14.94 o 
   6   4  17       12.09       13.58      3.42 o 
   7   4  17       31.99       41.70      5.36 o 
   8   4  17       83.29       95.82      7.40 o 
   9   4  17        3.33        6.07      3.99 o 
  10   4  17       35.03       29.28      5.45 o 
  11   4  17        2.02        4.71      3.36 o 
   1   5  17       31.61       24.73      4.15 o 
   2   5  17       39.69       45.45      5.12 o 
   3   5  17       44.25       40.61      4.52 o 
   4   5  17       19.70       18.58      3.23 o 
   5   5  17      573.08      561.52     12.35 o 
   6   5  17        5.47        3.35      3.63 o 
   7   5  17        0.53        2.21      3.53 o 
   8   5  17        0.66       -4.19      3.86 o 
   9   5  17       48.65       60.25      7.73 o 
  10   5  17        3.05       10.73      4.55 o 
   0   6  17        7.67        8.70      4.57 o 
   1   6  17        7.29        8.96      3.19 o 
   2   6  17       10.71        6.84      2.97 o 
   3   6  17      169.51      162.70      7.72 o 
   4   6  17       26.20       17.81      4.16 o 
   5   6  17       32.26       34.72      5.27 o 
   6   6  17       70.78       64.57      7.15 o 
   7   6  17        4.05        0.70      3.65 o 
   8   6  17        1.38        2.60      3.91 o 
   9   6  17       34.13       27.95      6.01 o 
   1   7  17      104.47      107.60      7.31 o 
   2   7  17        7.54        9.89      3.32 o 
   3   7  17        1.70       -2.82      2.63 o 
   4   7  17       11.69       13.40      4.38 o 
   5   7  17       60.40       66.04      7.02 o 
   6   7  17        1.26       -1.85      3.23 o 
   7   7  17       19.70       22.42      5.26 o 
   8   7  17        7.54        9.08      4.10 o 
   0   8  17       49.24       58.56      8.35 o 
   1   8  17        0.26        0.74      2.81 o 
   2   8  17        9.22       17.50      4.50 o 
   3   8  17        3.63        6.11      3.39 o 
   4   8  17        1.64        0.04      3.20 o 
   5   8  17       36.62       40.26      6.66 o 
   6   8  17       11.33        7.12      7.14 o 
   1   9  17       21.41       29.70      4.73 o 
   2   9  17        1.23        5.65      3.42 o 
   3   9  17       13.04       24.12      6.09 o 
   4   9  17        0.78        3.43      7.75 o 
   0   0  18      163.62      157.82     15.54 o 
   1   0  18        0.13        0.88      2.85 o 
   2   0  18     1338.51     1323.21     31.82 o 
   3   0  18        7.67        8.88      3.42 o 
   4   0  18      834.01      745.40     17.76 o 
   5   0  18       62.71       64.31      6.89 o 
   6   0  18      245.81      211.35     10.84 o 
   7   0  18       62.82       43.28      6.29 o 
   8   0  18      399.25      431.71     15.17 o 
   9   0  18        0.00       -3.24      3.39 o 
  10   0  18        1.05        4.62      3.90 o 
  11   0  18       18.11       17.03      5.47 o 
   1   1  18        4.27       10.50      2.69 o 
   2   1  18        2.88       -1.68      2.08 o 
   3   1  18        0.38        1.53      2.14 o 
   4   1  18       48.14       56.09      4.49 o 
   5   1  18      103.22      103.09      5.90 o 
   6   1  18       19.10       21.97      3.46 o 
   7   1  18       96.40       98.79      6.14 o 
   8   1  18       76.81       76.65      5.35 o 
   9   1  18        3.48       -0.15      2.48 o 
  10   1  18       13.77        9.45      3.16 o 
  11   1  18       31.92       33.88      4.30 o 
   0   2  18      351.24      345.91     11.33 o 
   1   2  18      207.02      198.21      7.38 o 
   2   2  18     1395.30     1411.83     17.31 o 
   3   2  18      126.92      126.18      6.01 o 
   4   2  18      151.87      161.31      7.23 o 
   5   2  18       12.06       10.97      3.04 o 
   6   2  18       49.18       41.77      4.76 o 
   7   2  18       59.36       58.23      5.42 o 
   8   2  18       21.69       23.71      4.17 o 
   9   2  18        1.76       -0.90      3.19 o 
  10   2  18        0.71       -2.08      3.63 o 
  11   2  18        0.02        4.05      3.42 o 
   1   3  18      551.16      486.51     13.79 o 
   2   3  18      260.09      228.69      7.61 o 
   3   3  18        6.73        5.38      2.57 o 
   4   3  18      140.23      142.36      6.50 o 
   5   3  18      197.83      167.19      7.68 o 
   6   3  18       31.21       29.86      4.11 o 
   7   3  18        1.50        2.10      2.70 o 
   8   3  18       56.06       58.54      6.18 o 
   9   3  18        6.89        7.65      3.54 o 
  10   3  18       18.57       24.32      4.72 o 
  11   3  18       10.12       17.41      4.21 o 
   0   4  18      269.97      257.71     18.94 o 
   1   4  18     1297.40     1263.51     20.04 o 
   2   4  18      465.96      453.26     12.00 o 
   3   4  18        1.84        3.22      2.78 o 
   4   4  18      154.52      161.53      7.64 o 
   5   4  18       56.80       52.21      5.01 o 
   6   4  18        8.37        3.42      2.94 o 
   7   4  18       39.40       38.93      5.66 o 
   8   4  18       47.51       28.44      5.23 o 
   9   4  18       59.49       45.56      6.29 o 
  10   4  18       25.58       19.64      4.63 o 
   1   5  18       34.45       34.62      4.64 o 
   2   5  18       49.79       49.17      5.30 o 
   3   5  18       25.34       32.93      4.13 o 
   4   5  18       83.92       74.95      5.85 o 
   5   5  18      346.32      352.07     10.79 o 
   6   5  18       32.42       40.87      5.81 o 
   7   5  18       18.63       24.64      5.00 o 
   8   5  18       14.66       19.59      4.90 o 
   9   5  18       12.76        4.12      6.43 o 
   0   6  18       97.94       94.20      9.95 o 
   1   6  18        0.10        0.06      2.55 o 
   2   6  18      305.49      319.36     10.46 o 
   3   6  18       35.89       38.50      4.58 o 
   4   6  18      183.06      171.87     11.38 o 
   5   6  18       98.19       93.72      8.50 o 
   6   6  18        4.60        6.48      3.78 o 
   7   6  18        9.27        2.83      6.32 o 
   8   6  18       57.03       72.64      8.38 o 
   9   6  18       32.08       36.77      6.12 o 
   1   7  18       44.68       46.22      5.15 o 
   2   7  18       23.88       30.67      4.66 o 
   3   7  18        0.92        1.99      3.35 o 
   4   7  18       22.55       16.01      4.74 o 
   5   7  18       32.07       33.26      5.60 o 
   6   7  18        0.15       -2.39      3.32 o 
   7   7  18        3.18        3.47      4.39 o 
   0   8  18        8.73        9.31      4.86 o 
   1   8  18        1.50        3.73      3.41 o 
   2   8  18       81.92       87.72      7.93 o 
   3   8  18        0.57       -4.25      2.84 o 
   4   8  18       16.54       24.03      4.86 o 
   5   8  18        0.00       -2.98      3.18 o 
   1   9  18        0.25        4.26      3.60 o 
   2   9  18        7.64        4.80      3.21 o 
   1   1  19        3.70        0.87      2.21 o 
   2   1  19        6.06        8.58      2.66 o 
   3   1  19      155.07      164.57      7.31 o 
   4   1  19       88.00      102.81      5.94 o 
   5   1  19        1.47        1.98      2.51 o 
   6   1  19       91.55       85.33      5.82 o 
   7   1  19       45.95       36.03      4.32 o 
   8   1  19        6.56        8.66      3.14 o 
   9   1  19        0.92       -4.12      2.86 o 
  10   1  19        1.37       -1.42      2.82 o 
  11   1  19       29.77       21.30      4.24 o 
   0   2  19     2847.36     2819.98     36.13 o 
   1   2  19      183.46      174.59      7.36 o 
   2   2  19      297.62      267.89      7.82 o 
   3   2  19        0.99       -1.91      2.23 o 
   4   2  19      385.84      330.68      9.55 o 
   5   2  19       28.90       28.42      4.13 o 
   6   2  19        6.41       15.32      3.37 o 
   7   2  19       62.68       73.74      6.06 o 
   8   2  19       15.61       22.72      3.99 o 
   9   2  19       50.38       48.68      6.10 o 
  10   2  19       75.66       90.50      7.74 o 
  11   2  19       27.08       36.12      4.89 o 
   1   3  19       44.19       41.50      5.11 o 
   2   3  19        7.76       11.77      4.85 o 
   3   3  19        1.59       -0.88      2.50 o 
   4   3  19      328.98      331.74      8.95 o 
   5   3  19       11.32       14.84      3.50 o 
   6   3  19        0.07       -3.62      2.41 o 
   7   3  19        7.16        5.42      3.12 o 
   8   3  19        0.21       -2.81      3.04 o 
   9   3  19       21.31       26.74      4.94 o 
  10   3  19        4.38        6.78      3.74 o 
   0   4  19      108.69      109.52     11.16 o 
   1   4  19      317.21      335.58     10.78 o 
   2   4  19     2092.16     2126.11     27.36 o 
   3   4  19       17.06       18.22      3.70 o 
   4   4  19       32.08       37.68      4.34 o 
   5   4  19       73.52       86.43      6.18 o 
   6   4  19       81.14       90.80      7.10 o 
   7   4  19       88.33       80.57      7.89 o 
   8   4  19       21.31       31.59      5.38 o 
   9   4  19        0.14        7.50      4.18 o 
  10   4  19       23.85       23.34      5.27 o 
   1   5  19       75.23       72.47      6.26 o 
   2   5  19      100.23      103.13      7.19 o 
   3   5  19       94.62      115.42      7.09 o 
   4   5  19       31.50       26.03      4.11 o 
   5   5  19      150.63      151.26     10.03 o 
   6   5  19       72.70       65.20      7.72 o 
   7   5  19       61.45       56.45      6.49 o 
   8   5  19       29.49       23.37      5.54 o 
   9   5  19       10.21        4.65      4.59 o 
   0   6  19       78.17      109.94     10.88 o 
   1   6  19       23.39       23.12      4.22 o 
   2   6  19      127.95      152.30      8.58 o 
   3   6  19       12.85       14.61      3.49 o 
   4   6  19       89.32      104.22      7.65 o 
   5   6  19       30.61       36.44      5.97 o 
   6   6  19       91.91      109.74      8.80 o 
   7   6  19       24.32       21.76      5.26 o 
   8   6  19        4.52       11.85      4.79 o 
   1   7  19      113.21      123.48      8.15 o 
   2   7  19        3.05        3.34      3.22 o 
   3   7  19       11.57       14.59      4.10 o 
   4   7  19        5.79        3.46      3.67 o 
   5   7  19        4.48        4.99      3.22 o 
   6   7  19        1.05       -0.52      4.79 o 
   7   7  19       17.72       10.71      4.10 o 
   0   8  19       46.25       47.35      9.33 o 
   1   8  19       17.79       20.09      4.20 o 
   2   8  19        5.90       11.21      3.78 o 
   3   8  19        5.90        4.47      3.49 o 
   4   8  19        0.07       -0.25      4.83 o 
   5   8  19        1.45        1.16      6.09 o 
   0   0  20      398.11      399.22     28.26 o 
   1   0  20       44.95       42.66      5.88 o 
   2   0  20      251.34      232.92     10.83 o 
   3   0  20      760.48      752.33     18.77 o 
   4   0  20       61.03       67.30      7.39 o 
   5   0  20      541.02      522.02     16.13 o 
   6   0  20      141.29      136.43     10.03 o 
   7   0  20       85.10       83.05      8.46 o 
   8   0  20        1.78        1.22      3.50 o 
   9   0  20       92.68       88.32      8.85 o 
  10   0  20        0.25       -2.07      3.87 o 
   1   1  20      147.92      153.55      6.74 o 
   2   1  20        9.22        8.11      2.98 o 
   3   1  20      208.30      203.41      7.95 o 
   4   1  20      135.32      116.84      6.39 o 
   5   1  20       71.20       75.96      5.54 o 
   6   1  20        4.03       -3.49      2.33 o 
   7   1  20       57.10       57.26      5.32 o 
   8   1  20        0.02       -1.81      2.39 o 
   9   1  20       12.78       16.94      3.62 o 
  10   1  20        1.57        2.65      3.20 o 
   0   2  20       29.96       43.07      5.88 o 
   1   2  20      511.84      503.40     10.26 o 
   2   2  20      121.13      122.79      7.44 o 
   3   2  20        8.42       13.10      3.35 o 
   4   2  20       71.75       72.45      5.74 o 
   5   2  20       13.69        8.99      2.93 o 
   6   2  20      104.81       97.17      6.71 o 
   7   2  20        0.17       -3.63      2.42 o 
   8   2  20       69.27       86.55      6.69 o 
   9   2  20       32.39       30.67      5.25 o 
  10   2  20       44.51       49.93      6.00 o 
   1   3  20       29.07       25.05      4.68 o 
   2   3  20      130.86      134.26      7.48 o 
   3   3  20      145.43      144.16      7.63 o 
   4   3  20      175.42      163.89      7.98 o 
   5   3  20      363.16      339.85     11.21 o 
   6   3  20        3.46        2.47      2.73 o 
   7   3  20      212.22      237.05      9.39 o 
   8   3  20        9.24        6.96      3.73 o 
   9   3  20        1.21        9.26      3.44 o 
  10   3  20        4.40        6.07      3.68 o 
   0   4  20        6.46        2.52      6.23 o 
   1   4  20       88.53       86.14      6.86 o 
   2   4  20       10.02        6.14      3.16 o 
   3   4  20      127.97      124.93      7.40 o 
   4   4  20       93.49       84.97      6.31 o 
   5   4  20        0.11        3.60      2.72 o 
   6   4  20       15.64       12.82      3.62 o 
   7   4  20       18.19       16.90      4.44 o 
   8   4  20        9.93        4.64      3.58 o 
   9   4  20        0.02       -2.21      4.59 o 
   1   5  20      231.91      250.82     10.16 o 
   2   5  20      110.68      121.16      7.43 o 
   3   5  20       71.11       72.58      6.06 o 
   4   5  20        9.03        9.43      3.14 o 
   5   5  20       13.03       20.82      4.69 o 
   6   5  20        0.12        0.48      3.20 o 
   7   5  20        8.19       12.32      4.28 o 
   8   5  20        8.29       10.73      4.16 o 
   0   6  20      125.43      128.63     11.73 o 
   1   6  20       40.56       38.98      5.15 o 
   2   6  20        5.93       14.53      3.68 o 
   3   6  20      277.21      245.34     13.30 o 
   4   6  20       46.22       48.82      5.75 o 
   5   6  20        1.18       -5.68      4.67 o 
   6   6  20        5.50        6.32      3.82 o 
   7   6  20       28.38       28.04      5.69 o 
   1   7  20       22.03       26.36      4.76 o 
   2   7  20       27.57       44.57      4.97 o 
   3   7  20        8.43        5.97      3.52 o 
   4   7  20        0.03       -2.14      4.52 o 
   5   7  20       19.42       21.17      4.83 o 
   6   7  20        3.02        1.46      3.86 o 
   0   8  20       42.27       52.34     11.34 o 
   1   8  20       24.41       16.04      5.95 o 
   2   8  20       12.56       26.03      4.45 o 
   3   8  20        4.65        3.35      3.23 o 
   1   1  21      703.32      690.94     12.68 o 
   2   1  21        6.83        8.35      2.93 o 
   3   1  21      298.07      282.82      9.23 o 
   4   1  21      249.34      230.06      8.94 o 
   5   1  21      217.09      212.54      8.44 o 
   6   1  21      106.01      100.30      6.35 o 
   7   1  21       95.94      111.70      6.82 o 
   8   1  21       33.10       35.84      4.43 o 
   9   1  21       12.33       21.97      3.72 o 
  10   1  21       15.08       12.53      3.95 o 
   0   2  21      343.54      369.20     16.31 o 
   1   2  21      708.27      698.91     13.83 o 
   2   2  21       19.86       17.90      3.48 o 
   3   2  21      531.71      498.31     11.92 o 
   4   2  21       17.39       20.73      3.78 o 
   5   2  21        8.27        9.80      3.33 o 
   6   2  21        2.89        1.80      2.82 o 
   7   2  21       13.46       10.25      3.61 o 
   8   2  21        0.16        3.16      2.90 o 
   9   2  21       32.61       31.20      5.95 o 
  10   2  21        0.13       -2.81      4.79 o 
   1   3  21      344.44      367.22     11.46 o 
   2   3  21      136.23      144.12      7.76 o 
   3   3  21       47.07       51.54      5.23 o 
   4   3  21       15.58       23.11      4.20 o 
   5   3  21      112.43      101.33      7.53 o 
   6   3  21       23.25       19.78      4.01 o 
   7   3  21       17.85       14.90      4.00 o 
   8   3  21        2.62        0.38      3.17 o 
   9   3  21        8.54       11.62      4.10 o 
   0   4  21       43.27       41.59      7.32 o 
   1   4  21       11.25       17.06      3.96 o 
   2   4  21        1.99       -0.41      2.65 o 
   3   4  21       47.77       48.98      5.21 o 
   4   4  21       54.62       57.50      5.45 o 
   5   4  21       42.64       45.51      5.01 o 
   6   4  21       18.98       15.49      4.25 o 
   7   4  21        7.94        6.06      4.42 o 
   8   4  21       36.06       47.10      6.09 o 
   9   4  21       22.27       14.18      5.16 o 
   1   5  21       20.47       19.64      4.08 o 
   2   5  21       13.81       21.45      3.88 o 
   3   5  21       36.68       37.10      4.85 o 
   4   5  21       87.30       90.61      8.09 o 
   5   5  21       21.16       22.00      6.99 o 
   6   5  21        3.93        2.59      3.28 o 
   7   5  21        4.08        7.12      3.88 o 
   8   5  21        9.24        8.83      6.94 o 
   0   6  21        2.39        1.22      4.33 o 
   1   6  21       23.85       30.67      4.64 o 
   2   6  21       71.11       74.93      6.20 o 
   3   6  21      224.89      228.07      9.79 o 
   4   6  21        3.96        6.02      4.00 o 
   5   6  21      112.00      121.07      9.56 o 
   6   6  21        2.03       -1.58      3.79 o 
   1   7  21       17.14       25.33      4.49 o 
   2   7  21        7.82        6.32      3.12 o 
   3   7  21      133.78      141.51      9.24 o 
   4   7  21        0.03        3.93      3.33 o 
   5   7  21       15.86       28.66      5.27 o 
   0   8  21       54.03       67.62      9.88 o 
   1   8  21       26.70       26.09      4.81 o 
   0   0  22      121.38      129.14     13.78 o 
   1   0  22       12.71       14.54      5.02 o 
   2   0  22      384.37      419.99     14.80 o 
   3   0  22       67.60       76.47      8.07 o 
   4   0  22       87.00      130.46     10.05 o 
   5   0  22        0.47       -1.85      3.94 o 
   6   0  22       72.95       78.36     12.03 o 
   7   0  22        0.78        1.49      3.95 o 
   8   0  22       12.77       19.19      4.76 o 
   9   0  22        1.08       -4.86      3.90 o 
   1   1  22      247.10      250.94      8.87 o 
   2   1  22       74.21       77.75      6.10 o 
   3   1  22       89.73       76.97      6.06 o 
   4   1  22       20.67       13.55      3.68 o 
   5   1  22       24.02       10.49      3.51 o 
   6   1  22        0.07        3.49      3.20 o 
   7   1  22        1.92        4.22      2.98 o 
   8   1  22        8.34        3.11      3.03 o 
   9   1  22        6.01        5.12      3.08 o 
   0   2  22      163.25      167.82     12.86 o 
   1   2  22      110.93      119.60      7.46 o 
   2   2  22       28.65       33.86      4.67 o 
   3   2  22      334.13      314.69      9.87 o 
   4   2  22      116.40      116.99      7.35 o 
   5   2  22       15.29       24.76      4.25 o 
   6   2  22      117.90      118.02      7.58 o 
   7   2  22       11.32       11.88      3.65 o 
   8   2  22       21.22       25.81      4.64 o 
   9   2  22       42.63       57.12      6.34 o 
   1   3  22      188.60      185.20      9.48 o 
   2   3  22        3.22        3.98      2.89 o 
   3   3  22       71.96       73.48      6.16 o 
   4   3  22        5.18        2.01      2.66 o 
   5   3  22      151.58      164.87     10.64 o 
   6   3  22       84.52       77.84      6.91 o 
   7   3  22       39.63       51.71      6.27 o 
   8   3  22        8.08        6.21      4.11 o 
   0   4  22       76.70      106.56     11.23 o 
   1   4  22        2.55       -1.37      2.78 o 
   2   4  22       30.44       38.16      4.74 o 
   3   4  22       84.06       78.67      6.28 o 
   4   4  22        8.49        9.83      3.21 o 
   5   4  22       16.58       19.03      3.84 o 
   6   4  22       44.36       48.23      5.96 o 
   7   4  22        0.24        7.42      4.13 o 
   8   4  22        8.86       11.81      3.89 o 
   1   5  22      155.47      161.34      9.32 o 
   2   5  22        4.27        1.10      2.63 o 
   3   5  22      126.77      130.85      8.03 o 
   4   5  22        1.51        3.42      2.82 o 
   5   5  22       41.35       54.74      6.51 o 
   6   5  22       36.64       44.95      6.00 o 
   7   5  22        7.79        1.33      3.89 o 
   0   6  22      271.21      277.23     15.97 o 
   1   6  22        8.62       14.79      4.00 o 
   2   6  22        9.03       12.66      3.43 o 
   3   6  22        4.15        5.46      3.12 o 
   4   6  22      201.22      247.50     12.79 o 
   5   6  22        6.80       11.76      4.06 o 
   6   6  22        0.02        2.39      3.72 o 
   1   7  22       39.19       43.90      5.59 o 
   2   7  22        2.38        0.57      2.84 o 
   3   7  22       72.58       80.14      8.37 o 
   1   1  23        0.70       -2.29      2.42 o 
   2   1  23       22.42       32.96      4.45 o 
   3   1  23      371.14      364.84     10.77 o 
   4   1  23      152.58      141.43      8.03 o 
   5   1  23       63.52       73.38      6.34 o 
   6   1  23       13.80       17.09      3.98 o 
   7   1  23        3.54        6.53      3.25 o 
   8   1  23       19.01       14.02      3.56 o 
   0   2  23      132.63      125.81     11.90 o 
   1   2  23        3.02        1.36      2.75 o 
   2   2  23       16.71       13.28      3.52 o 
   3   2  23       85.50       86.22      7.08 o 
   4   2  23      422.14      405.86     12.77 o 
   5   2  23        0.76       -3.15      2.91 o 
   6   2  23       45.87       58.06      6.22 o 
   7   2  23       29.11       35.31      5.01 o 
   8   2  23       52.02       69.81      8.58 o 
   1   3  23       32.15       31.49      4.79 o 
   2   3  23        8.76        8.49      3.32 o 
   3   3  23        0.69       -0.72      2.55 o 
   4   3  23       57.81       55.39      6.15 o 
   5   3  23        2.44       -2.38      2.82 o 
   6   3  23        0.77        0.57      2.65 o 
   7   3  23        5.37        2.76      3.07 o 
   8   3  23       34.78       33.13      5.44 o 
   0   4  23      166.82      170.32     13.54 o 
   1   4  23        0.15        0.37      2.83 o 
   2   4  23      229.39      232.48      9.91 o 
   3   4  23        2.22        4.26      3.01 o 
   4   4  23      106.11      124.87      7.79 o 
   5   4  23       67.21       74.90      6.60 o 
   6   4  23      133.52      140.22     10.17 o 
   7   4  23        0.17       -2.98      3.00 o 
   1   5  23        5.53       10.33      3.50 o 
   2   5  23       19.12       26.48      4.32 o 
   3   5  23       47.09       52.49      5.57 o 
   4   5  23        0.60       -2.22      3.18 o 
   5   5  23        3.56        3.64      5.29 o 
   6   5  23       17.08       17.94      4.97 o 
   0   6  23      407.10      423.61     19.06 o 
   1   6  23        7.03        9.33      3.67 o 
   2   6  23        2.75        2.15      2.79 o 
   3   6  23        1.99        5.39      3.00 o 
   4   6  23        8.42       21.63      4.57 o 
   1   7  23       19.34       32.00      4.87 o 
   0   0  24      218.61      206.77     16.09 o 
   1   0  24      262.66      254.04     14.24 o 
   2   0  24       15.40       21.60      5.57 o 
   3   0  24      641.98      604.37     18.67 o 
   4   0  24      440.37      417.73     15.87 o 
   5   0  24        4.14        2.80      4.15 o 
   6   0  24      417.36      418.47     16.14 o 
   7   0  24       38.00       38.76      7.14 o 
   8   0  24      113.51      139.90     11.63 o 
   1   1  24        0.93        1.71      2.69 o 
   2   1  24       26.75       17.28      3.77 o 
   3   1  24       44.00       48.09      5.33 o 
   4   1  24        4.56        6.70      3.11 o 
   5   1  24       76.42       70.79      6.22 o 
   6   1  24       21.79       11.85      3.44 o 
   7   1  24        0.14        1.10      2.86 o 
   8   1  24       14.18       27.90      5.50 o 
   0   2  24       54.41       54.07      8.70 o 
   1   2  24        1.75        3.71      3.79 o 
   2   2  24       99.99       95.79      7.42 o 
   3   2  24       30.91       41.80      5.29 o 
   4   2  24        1.15        5.00      3.04 o 
   5   2  24       93.80      102.73      7.81 o 
   6   2  24       94.33       96.38      7.67 o 
   7   2  24        5.25        3.96      3.79 o 
   1   3  24      164.88      174.80      9.05 o 
   2   3  24        5.53        8.48      3.15 o 
   3   3  24       36.37       52.63      5.42 o 
   4   3  24       12.35       14.79      3.76 o 
   5   3  24       15.37       24.23      4.49 o 
   6   3  24        0.76        6.14      3.04 o 
   7   3  24       10.08       20.27      4.41 o 
   0   4  24        7.99        5.09      4.95 o 
   1   4  24       22.09       14.12      3.84 o 
   2   4  24        0.95       -0.85      3.21 o 
   3   4  24        4.18        7.97      3.66 o 
   4   4  24        5.21        5.29      3.40 o 
   5   4  24       15.14       19.53      3.75 o 
   6   4  24        0.33        0.25      3.72 o 
   1   5  24        0.24       -0.66      4.00 o 
   2   5  24       10.56        6.92      2.87 o 
   3   5  24       16.88       25.84      4.13 o 
   4   5  24        2.13       -1.24      3.35 o 
   5   5  24       25.56       31.52      5.09 o 
   0   6  24        2.77       -1.80      4.13 o 
   1   6  24       42.24       44.21      5.59 o 
   2   6  24        2.63        2.18      2.79 o 
   3   6  24        1.04        3.14      3.06 o 
   1   1  25      231.91      222.44     10.80 o 
   2   1  25        0.89        2.23      3.22 o 
   3   1  25      351.50      377.43     15.31 o 
   4   1  25      134.57      124.92      8.70 o 
   5   1  25        1.28        3.24      2.90 o 
   6   1  25       30.49       31.91      4.61 o 
   7   1  25       60.77       80.34      6.77 o 
   0   2  25        0.92        6.59      4.78 o 
   1   2  25       29.31       35.69      4.88 o 
   2   2  25       34.75       30.74      4.73 o 
   3   2  25        1.60        1.24      2.96 o 
   4   2  25        1.76        3.50      2.92 o 
   5   2  25       35.01       35.73      4.79 o 
   6   2  25       16.35       17.67      3.96 o 
   1   3  25       11.80       16.15      3.64 o 
   2   3  25       11.28       12.01      5.69 o 
   3   3  25       37.38       42.47      5.24 o 
   4   3  25        0.02       -3.06      4.27 o 
   5   3  25        0.14       -4.20      2.80 o 
   6   3  25        1.55        5.42      3.35 o 
   0   4  25       15.11       20.84      6.22 o 
   1   4  25        5.98        4.10      3.32 o 
   2   4  25        0.90        8.82      2.95 o 
   3   4  25       20.51       31.67      4.53 o 
   4   4  25       13.56       15.19      3.80 o 
   5   4  25       16.06       10.48      3.41 o 
   1   5  25        1.62        0.10      2.71 o 
   2   5  25       52.68       61.64      5.97 o 
   3   5  25       22.33       28.90      4.41 o 
   0   0  26       91.93       75.90     11.54 o 
   1   0  26       25.60       28.02      7.27 o 
   2   0  26       64.13       63.42     10.70 o 
   3   0  26       29.88       35.93      7.32 o 
   4   0  26        3.62       12.32      4.57 o 
   5   0  26      160.47      167.81     12.00 o 
   6   0  26       59.71       57.73      7.71 o 
   1   1  26        2.48        5.80      3.29 o 
   2   1  26       14.27       15.50      3.80 o 
   3   1  26        0.67        0.01      2.72 o 
   4   1  26      121.98      131.67      8.91 o 
   5   1  26      101.61      110.81      8.37 o 
   6   1  26        3.82        5.27      3.63 o 
   0   2  26       26.38       41.19      6.70 o 
   1   2  26       14.60       14.41      3.61 o 
   2   2  26        4.82        4.66      3.11 o 
   3   2  26        0.00       -3.70      2.46 o 
   4   2  26        3.56        3.15      3.13 o 
   5   2  26        0.00        5.75      2.93 o 
   1   3  26      131.27      135.45      8.33 o 
   2   3  26        4.90        3.16      3.07 o 
   3   3  26       99.27      119.71      9.00 o 
   4   3  26        1.95        2.95      2.79 o 
   5   3  26       96.97      104.54     11.38 o 
   0   4  26        0.57        3.55      6.49 o 
   1   4  26        0.98       -3.22      2.15 o 
   2   4  26       17.48       16.89      3.48 o 
   3   4  26        0.14        1.70      2.60 o 
   1   1  27        4.32        6.10      3.20 o 
   2   1  27       18.38       14.14      5.16 o 
   3   1  27        0.75        1.43      2.90 o 
   4   1  27       24.95       26.42      4.42 o 
   0   2  27        7.41       10.29      4.57 o 
   1   2  27       28.95       19.84      4.78 o 
   2   2  27      118.60      127.06      9.06 o 
   3   2  27       37.79       42.55      5.21 o 
   4   2  27       18.33       21.74      4.29 o 
   1   3  27       68.86       80.77      6.59 o 
   2   3  27       34.16       58.69      6.75 o 
   3   3  27        3.35       10.32      3.08 o 
   0   0  28      149.49      197.13     27.56 o 
   1   0  28       56.39       66.88     16.25 o 
   2   0  28       77.87       53.74     10.49 o 
   3   0  28        9.53        9.35     17.66 o 
   1   1  28       27.93       28.07      4.50 o 
   2   1  28       12.09       12.09      3.46 o 
   0   2  28        0.69       -4.30      3.51 o 
   1   2  28        3.93        0.51      3.87 o 
                                                 
